# Supplementary material for: A rare variant of African ancestry activates 8q24 lncRNA hub by modulating cancer associated enhancer
Source: Nat Commun. 2020 Jul 17;11:3598. doi: 10.1038/s41467-020-17325-y (PMC7368061; doi:10.1038/s41467-020-17325-y)
Supplement: Supplementary file 4 — Source Data [file 41467_2020_17325_MOESM4_ESM.xlsx]

## Sheet: Figure 2
Fig. 2A)
Biological replicate number	Empty vector	Enhancer
1	0.120426	4.02973
2	0.131778	4.09525
3	0.135922	4.70186
4	0.141847	5.19808
5	0.148517	5.52293
6	0.150516	6.18816
7	0.154079	6.89867
8	0.164554	8.79761
9	0.187999	9.19638
10	0.199031	9.37803
11	0.202656	11.0486
12	0.213513	11.5107
Fig. 2B)
Biological replicate number	Empty vector	A	G	T
1	0.0298843	1	1.07994	4.20647
2	0.0321782	1	1.09194	4.4799
3	0.0289082	1	0.953513	4.70171
4	0.0272884	1	0.898541	4.54935
5	0.0268909	1	0.872948	4.28747
6	0.0243233	1	0.8428	3.99429
7	0.0223345	1	0.803863	4.38818
8	0.0187045	1	0.661689	3.4879
9	0.0204428	1	0.821754	3.58238
10	0.0212231	1	0.848936	3.7835
11	0.0183423	1	0.840153	3.33638
12	0.0185491	1	0.836005	3.43658
Fig. 2D)
Methanol Biological replicate number	1	2	3	4	5	6	7	8	DHT Biological replicate number	1	2	3	4	5	6	7	8
Empty pGL4.23	0.210242	0.210867	0.236069	0.272145	0.306289	0.309787	0.3215	0.334778		0.194019	0.205588	0.271831	0.307453	0.316051	0.342644	0.346683	0.354577
A	0.905499	0.924757	0.93402	1.0461	1.09837	1.1397	1.20661	1.21418		0.969466	1.00734	1.02895	1.08433	1.12221	1.12281	1.15709	1.3532
G	1.33588	1.34419	1.41945	1.45398	1.47788	1.49091	1.52038	1.5798		1.38325	1.39134	1.41595	1.43245	1.46338	1.49827	1.54939	1.69963
T	1.33329	1.52936	1.53309	1.5476	1.58993	1.59209	1.59886	1.69708		1.61504	2.08924	2.11059	2.18114	2.18116	2.24957	2.29327	2.35256
Fig. 2E)
Biological replicate number	Methanol	DHT
1	1	0.862006
2	1	0.889988
3	1	1.42882
																									73965
																									11894
																									14686
																									15090
																									16245
																									69793
																									13920
																									15619
																									16468
																									23842

## Sheet: Figure 3
Fig. 3B)					Fig. 3C)					Fig.3D)
Chromsome	Start	End	Read count		Chromsome	Start	End	Read count		Chromsome	Start	End	Read count
chrM	6209	6237	953		chr4	58875	58903	2		chrM	6209	6238	2156
chrM	11652	11680	27		chr19	66150	66178	3		chrM	11651	11680	71
chrM	11686	11714	985		chr5	69667	69695	1		chrM	11686	11715	4097
chrM	12542	12570	342		chr16	70783	70811	8		chrM	12541	12570	336
chrM	12576	12604	78		chr17	73441	73469	1		chrM	12576	12605	159
chr4	22945	22973	198		chr10	83168	83196	8		chr7	18459	18488	2
chr2	36334	36362	235		chr8	87757	87785	4		chr5	19316	19345	1
chr7	41638	41666	88		chr2	97000	97028	1		chr5	20488	20517	2
chr2	51592	51620	416		chr3	98588	98616	2		chr4	22944	22973	37
chr4	57595	57623	3		chr8	110348	110376	2		chr7	25436	25465	3
chr16	70783	70811	1		chr5	115578	115606	1		chr17	26291	26320	3
chr20	85837	85865	5		chr18	128712	128740	1		chr4	26912	26941	7
chr16	104236	104264	11		chr3	134469	134497	1		chr7	27245	27274	3
chr3	115562	115590	3		chr18	136347	136375	49		chr4	27932	27961	6
chr5	115578	115606	5		chr8	154458	154486	1		chr4	27967	27996	13
chr16	116661	116689	2		chr7	162701	162729	66		chr2	28040	28069	3
chr4	119034	119062	6		chr18	167074	167102	219		chr2	28075	28104	2
chr20	119073	119101	235		chr4	167930	167958	1		chr2	28184	28213	3
chr1	121960	121988	7		chr12	174989	175017	122		chr7	29791	29820	65
chr5	132466	132494	1		chr4	178137	178165	93		chr7	30127	30156	2
chr9	148176	148204	1		chr4	180001	180029	28		chr5	31008	31037	7
chr10	150856	150884	365		chr10	197333	197361	10		chr7	31015	31044	4
chr16	151502	151530	2		chr7	197595	197623	39		chr5	31182	31211	3
chr20	161590	161618	6		chr19	201977	202005	166		chr5	31217	31246	28
chr8	168882	168910	42		chr6	232574	232602	1		chr7	32083	32112	2
chr2	175518	175546	167		chr6	240903	240931	27		chr9	32561	32590	26
chr18	178422	178450	733		chr5	245137	245165	3		chr4	36121	36150	1
chr4	180001	180029	3		chr20	247493	247521	30		chr4	36156	36185	4
chr8	184991	185019	52		chr9	259443	259471	7		chr5	36478	36507	2
chr10	193415	193443	72		chr4	264784	264812	5		chr17	38038	38067	3
chr2	199527	199555	128		chr19	277445	277473	68		chr7	38258	38287	3
chr19	201977	202005	75		chr2	301809	301837	4		chr2	39764	39793	108
chr12	202362	202390	6		chr10	305041	305069	15		chr7	40177	40206	76
chr3	210561	210589	71		chr4	307945	307973	1		chr7	40212	40241	1
chr10	213263	213291	1		chr12	313424	313452	1		chr7	41637	41666	1
chr12	220378	220406	811		chr20	314936	314964	1		chr17	46709	46738	1
chr6	227085	227113	40		chr8	323415	323443	33		chr8	46948	46977	13
chr9	234783	234811	4		chr2	324488	324516	132		chr5	48716	48745	1
chr5	236046	236074	3		chr20	325568	325596	1		chr5	48751	48780	5
chr6	240903	240931	15		chr11	332195	332223	3		chr4	49109	49138	62
chr17	251495	251523	485		chr11	355512	355540	1		chr2	51592	51621	1
chr12	255104	255132	34		chr4	358787	358815	1		chr17	52163	52192	2
chr3	260295	260323	15		chr4	367268	367296	2		chr2	52578	52607	14
chr8	262967	262995	3		chr18	371332	371360	318		chr17	54774	54803	1
chr4	264618	264646	10		chr9	401277	401305	1		chr7	55711	55740	1
chr8	280317	280345	1		chr8	406624	406652	108		chr4	56721	56750	173
chr4	280878	280906	1		chr18	416808	416836	61		chr9	57393	57422	2
chr12	295586	295614	9		chr16	432674	432702	113		chr9	57428	57457	2
chr2	301809	301837	20		chr10	434061	434089	2		chr4	57560	57589	3
chr6	310949	310977	6		chr20	453434	453462	3		chr4	57595	57624	1
chr7	317293	317321	3		chr4	455002	455030	1		chr8	57864	57893	3
chr9	326063	326091	1		chr18	467268	467296	5		chr7	57950	57979	3
chr8	328137	328165	5		chr8	474279	474307	11		chr2	58325	58354	7
chr8	347335	347363	10		chr9	475489	475517	99		chr18	58775	58804	7
chr12	373938	373966	41		chr3	480678	480706	1		chr1	59326	59355	1
chr8	383578	383606	96		chr17	489224	489252	2		chr7	59968	59997	1
chr2	403188	403216	2		chr10	504919	504947	2		chr20	60029	60058	152
chr8	406658	406686	6		chr12	513845	513873	74		chr3	63689	63718	5
chr12	407469	407497	10		chr18	517487	517515	4		chr2	63728	63757	1
chr2	412069	412097	1		chr19	521804	521832	1		chr3	64312	64341	4
chr8	422544	422572	325		chr7	527784	527812	1		chr18	64521	64550	29
chr3	438862	438890	39		chr18	528344	528372	3		chr4	65685	65714	1
chr20	445241	445269	1		chr18	555119	555147	13		chr4	65720	65749	1
chr6	445799	445827	4		chr3	560339	560367	1		chr12	65937	65966	182
chr4	448749	448777	1		chr1	566758	566786	2		chr19	66149	66178	1
chr6	449034	449062	157		chr8	572485	572513	12		chr18	66896	66925	1
chr4	457886	457914	4		chr2	578609	578637	2		chr5	67789	67818	29
chr6	466337	466365	39		chr9	580369	580397	1		chr9	67952	67981	4
chr2	479356	479384	3		chr12	585208	585236	1		chr4	68288	68317	13
chr3	480678	480706	21		chr6	585945	585973	2		chr5	69632	69661	5
chr2	481013	481041	30		chr17	601989	602017	103		chr5	69667	69696	1
chr2	484641	484669	23		chr17	603835	603863	65		chr7	70438	70467	3
chr20	494385	494413	12		chr17	612293	612321	1		chr16	70521	70550	11
chr8	496146	496174	76		chr1	615355	615383	8		chr16	70782	70811	2
chr10	504919	504947	1		chr8	615993	616021	2		chr20	71911	71940	1
chr17	507241	507269	19		chr10	621580	621608	1		chr17	72803	72832	2
chr20	517975	518003	10		chr8	633009	633037	45		chr17	72838	72867	1
chr3	519671	519699	126		chr8	637401	637429	243		chr12	73259	73288	2
chr18	528344	528372	1		chr18	639455	639483	2		chr17	73406	73435	8
chr1	529742	529770	196		chr8	644377	644405	219		chr17	73441	73470	6
chr10	533878	533906	14		chr18	652036	652064	48		chr16	75061	75090	1
chr20	537988	538016	67		chr17	661055	661083	11		chr3	75123	75152	1
chr8	539696	539724	2		chr1	665309	665337	34		chr12	75664	75693	58
chr12	549086	549114	7		chr11	674382	674410	213		chr3	75894	75923	1
chr12	549120	549148	180		chr7	688833	688861	268		chr4	76822	76851	1
chr1	566758	566786	4		chr8	690187	690215	512		chr9	77430	77459	292
chr2	571787	571815	17		chr6	718562	718590	254		chr3	80128	80157	1
chr12	576031	576059	143		chr3	736770	736798	20		chr4	80382	80411	26
chr12	577087	577115	3		chr9	767531	767559	1		chr4	80417	80446	1
chr3	583031	583059	23		chr9	768619	768647	2		chr17	82796	82825	4
chr3	593069	593097	1		chr8	769193	769221	1		chr10	83168	83197	12
chr12	595251	595279	11		chr18	797524	797552	87		chr5	83483	83512	5
chr2	599435	599463	3		chr9	805547	805575	156		chr2	85297	85326	2
chr10	617772	617800	9		chr5	815791	815819	163		chr20	85871	85900	1
chr8	618825	618853	2		chr3	817400	817428	2		chr4	86404	86433	2
chr6	620052	620080	15		chr10	840330	840358	21		chr4	86439	86468	2
chr18	624684	624712	81		chr12	846113	846141	2		chr4	86656	86685	2
chr7	632363	632391	1		chr7	849703	849731	1		chr9	87319	87348	1
chr12	641801	641829	6		chr8	869114	869142	24		chr8	87757	87786	5
chr6	650346	650374	16		chr12	901775	901803	1		chr3	88989	89018	1
chr20	654326	654354	210		chr8	906101	906129	40		chr3	89024	89053	3
chr20	663281	663309	274		chr8	920197	920225	190		chr17	89331	89360	180
chr1	665499	665527	65		chr20	929640	929668	1		chr16	89749	89778	1
chr5	666408	666436	1		chr10	931158	931186	1		chr20	91672	91701	1
chr1	688296	688324	7		chr9	932916	932944	1		chr2	93046	93075	1
chr16	701470	701498	3		chr8	949106	949134	21		chr4	93958	93987	2
chr8	705233	705261	3		chr6	992257	992285	171		chr5	95063	95092	2
chr12	706124	706152	323		chr11	992371	992399	86		chr7	96768	96797	110
chr3	713349	713377	2		chr8	1012366	1012394	216		chr2	96999	97028	9
chr8	714939	714967	60		chr12	1012661	1012689	1		chr19	98360	98389	33
chr3	723278	723306	37		chr3	1061355	1061383	116		chr17	100483	100512	3
chr9	730725	730753	150		chr18	1065344	1065372	42		chr19	100902	100931	2
chr9	734818	734846	46		chr9	1068528	1068556	16		chr17	101142	101171	120
chr3	736770	736798	1		chr8	1082891	1082919	1		chr10	101386	101415	3
chr9	737993	738021	13		chr3	1089217	1089245	255		chr18	103375	103404	1
chr12	738674	738702	21		chr18	1092297	1092325	1		chr18	104439	104468	1
chr9	740567	740595	12		chr19	1112098	1112126	79		chr4	105096	105125	1
chr1	752979	753007	4		chr20	1113218	1113246	400		chr1	108166	108195	6
chr6	753631	753659	5		chr2	1140860	1140888	1		chr3	108792	108821	1
chr12	756161	756189	19		chr9	1165973	1166001	5		chr1	109487	109516	1
chr6	757878	757906	49		chr9	1194354	1194382	4		chr5	109841	109870	28
chr9	758186	758214	12		chr4	1197329	1197357	97		chr3	110308	110337	3
chr1	760256	760284	54		chr20	1199275	1199303	2		chr8	110347	110376	4
chr8	762677	762705	1		chr17	1205414	1205442	5		chr3	110538	110567	7
chr9	767497	767525	23		chr2	1214345	1214373	2		chr17	110746	110775	22
chr9	768619	768647	3		chr12	1250126	1250154	1		chr10	110874	110903	2
chr10	778401	778429	111		chr6	1258747	1258775	4		chr2	111863	111892	1
chr1	781322	781350	2		chr8	1276883	1276911	552		chr2	111898	111927	7
chr1	781356	781384	1		chr8	1277061	1277089	106		chr4	111991	112020	1
chr4	789955	789983	8		chr20	1278863	1278891	27		chr7	113525	113554	2
chr7	821596	821624	4		chr20	1286851	1286879	78		chr7	113564	113593	1
chr11	841017	841045	67		chr4	1293588	1293616	1		chr3	115561	115590	12
chr12	846113	846141	1		chr17	1301310	1301338	304		chr5	115833	115862	3
chr5	867261	867289	1		chr10	1320059	1320087	2		chr4	116027	116056	1
chr10	869359	869387	2		chr19	1371806	1371834	25		chr16	116695	116724	1
chr8	870155	870183	448		chr7	1376750	1376778	4		chr17	116727	116756	13
chr20	898818	898846	5		chr9	1395512	1395540	5		chr18	118014	118043	6
chr8	901584	901612	68		chr9	1397118	1397146	4		chr9	118280	118309	2
chr18	920332	920360	264		chr8	1437947	1437975	318		chr2	118672	118701	6
chr20	924177	924205	191		chr9	1438446	1438474	2		chr4	119033	119062	1
chr9	932916	932944	2		chr17	1443967	1443995	2		chr4	119068	119097	1
chr5	933807	933835	3		chr3	1452513	1452541	9		chr20	119107	119136	1
chr3	940875	940903	1		chr17	1459615	1459643	104		chr5	119459	119488	18
chr8	949106	949134	2		chr9	1464286	1464314	7		chr2	120090	120119	1
chr2	979913	979941	56		chr12	1469467	1469495	1		chr3	121785	121814	133
chr6	984702	984730	5		chr10	1475263	1475291	426		chr1	121960	121989	8
chr9	989772	989800	10		chr1	1482328	1482356	2		chr3	122177	122206	4
chr17	998156	998184	125		chr3	1494319	1494347	94		chr16	124061	124090	1
chr6	999099	999127	6		chr12	1497023	1497051	90		chr2	124260	124289	2
chr9	1010420	1010448	22		chr2	1512031	1512059	7		chr2	124295	124324	3
chr10	1013277	1013305	1		chr1	1520735	1520763	52		chr1	124906	124935	6
chr6	1023636	1023664	255		chr9	1521155	1521183	155		chr16	125693	125722	1
chr17	1024103	1024131	1		chr1	1522673	1522701	237		chr18	128746	128775	2
chr18	1031684	1031712	4		chr3	1522908	1522936	6		chr18	128787	128816	2
chr4	1034549	1034577	11		chr20	1525524	1525552	13		chr3	129945	129974	3
chr4	1045261	1045289	4		chr8	1538013	1538041	2		chr2	130530	130559	5
chr18	1064806	1064834	59		chr10	1552957	1552985	19		chr3	134468	134497	2
chr7	1084732	1084760	509		chr17	1562833	1562861	8		chr4	135587	135616	1
chr16	1089203	1089231	1		chr10	1569226	1569254	164		chr4	135686	135715	72
chr6	1101428	1101456	31		chr8	1598932	1598960	3		chr2	135971	136000	5
chr18	1114462	1114490	1		chr8	1602487	1602515	1		chr5	136324	136353	2
chr17	1121526	1121554	2		chr11	1624414	1624442	256		chr5	136359	136388	2
chr7	1142224	1142252	1		chr12	1637897	1637925	7		chr10	137560	137589	1
chr9	1186953	1186981	1		chr19	1650875	1650903	1		chr20	138156	138185	7
chr9	1194354	1194382	4		chr2	1667621	1667649	6		chr2	138955	138984	1
chr9	1195740	1195768	1		chr17	1684971	1684999	37		chr9	139404	139433	32
chr16	1197243	1197271	73		chr2	1701117	1701145	3		chr18	140306	140335	1
chr20	1199275	1199303	1		chr2	1701213	1701241	76		chr19	142638	142667	2
chr2	1205877	1205905	21		chr9	1701627	1701655	588		chr5	144496	144525	22
chr7	1206124	1206152	1		chr20	1709396	1709424	7		chr5	145251	145280	46
chr8	1209946	1209974	25		chr3	1724657	1724685	1		chr9	146009	146038	4
chr11	1234795	1234823	47		chr8	1735693	1735721	1		chr20	147078	147107	1
chr5	1239681	1239709	10		chr2	1739573	1739601	1		chr16	147719	147748	2
chr12	1244475	1244503	85		chr6	1752990	1753018	1		chr7	147924	147953	3
chr3	1246332	1246360	593		chr6	1753024	1753052	2		chr7	148058	148087	1
chr12	1248354	1248382	36		chr18	1762874	1762902	195		chr9	148175	148204	1
chr7	1261815	1261843	1		chr2	1765557	1765585	8		chr7	148179	148208	9
chr4	1270931	1270959	2		chr3	1770844	1770872	73		chr20	149077	149106	3
chr3	1287324	1287352	22		chr4	1814897	1814925	263		chr10	150057	150086	1
chr12	1316108	1316136	17		chr12	1827573	1827601	2		chr10	150092	150121	1
chr9	1359175	1359203	3		chr16	1834098	1834126	3		chr2	150162	150191	2
chr18	1359665	1359693	21		chr18	1844842	1844870	1		chr16	150218	150247	2
chr9	1370465	1370493	2		chr8	1854009	1854037	137		chr7	150502	150531	116
chr19	1371806	1371834	1		chr8	1862327	1862355	43		chr10	150821	150850	1
chr7	1376750	1376778	1		chr11	1869207	1869235	4		chr5	150829	150858	1
chr8	1376917	1376945	27		chr18	1940338	1940366	4		chr5	150864	150893	1
chr9	1395512	1395540	32		chr2	1946233	1946261	26		chr12	151665	151694	1
chr4	1416265	1416293	387		chr8	1946626	1946654	41		chr18	151856	151885	8
chr17	1422816	1422844	6		chr20	1948864	1948892	1		chr18	151891	151920	1
chr17	1443967	1443995	2		chr18	1975230	1975258	68		chr2	152000	152029	4
chr9	1460485	1460513	1		chr18	1985681	1985709	2		chr7	153405	153434	1
chr10	1466803	1466831	18		chr17	2002935	2002963	3		chr10	153885	153914	8
chr3	1475775	1475803	128		chr8	2007498	2007526	164		chr7	154380	154409	40
chr8	1479498	1479526	2		chr17	2009946	2009974	73		chr8	154457	154486	5
chr8	1492103	1492131	12		chr4	2030613	2030641	2		chr5	155318	155347	1
chr6	1514933	1514961	22		chr4	2033333	2033361	2		chr7	155342	155371	1
chr8	1522834	1522862	51		chr3	2040173	2040201	5		chr4	155818	155847	1
chr3	1522908	1522936	39		chr9	2056308	2056336	666		chr10	155997	156026	4
chr6	1533073	1533101	72		chr4	2064259	2064287	45		chr10	156032	156061	1
chr8	1535036	1535064	69		chr20	2074131	2074159	1		chr3	156318	156347	1
chr8	1538013	1538041	47		chr17	2077141	2077169	10		chr18	157537	157566	1
chr18	1546965	1546993	136		chr2	2081075	2081103	1		chr9	157881	157910	5
chr2	1556102	1556130	80		chr6	2095473	2095501	10		chr9	158455	158484	5
chr10	1563632	1563660	2		chr8	2132564	2132592	210		chr2	158460	158489	10
chr12	1577109	1577137	26		chr16	2173893	2173921	1		chr16	160535	160564	3
chr1	1585542	1585570	199		chr10	2196216	2196244	4		chr8	161611	161640	2
chr5	1593869	1593897	4		chr18	2205456	2205484	11		chr20	161624	161653	3
chr16	1600723	1600751	3		chr10	2221602	2221630	9		chr12	162681	162710	2
chr20	1637563	1637591	22		chr20	2245531	2245559	1		chr7	162701	162730	1
chr20	1644383	1644411	1		chr8	2250393	2250421	5		chr2	162993	163022	31
chr6	1647404	1647432	2		chr3	2257084	2257112	54		chr8	163108	163137	3
chr11	1652763	1652791	54		chr6	2279539	2279567	576		chr12	163172	163201	49
chr7	1654619	1654647	12		chr9	2281439	2281467	4		chr8	163469	163498	2
chr9	1666435	1666463	1		chr9	2281473	2281501	27		chr4	163900	163929	2
chr17	1684971	1684999	1		chr17	2287172	2287200	535		chr18	166073	166102	1
chr1	1687985	1688013	29		chr20	2297112	2297140	1		chr3	166579	166608	4
chr12	1698110	1698138	41		chr19	2299807	2299835	21		chr18	167039	167068	3
chr20	1709396	1709424	16		chr6	2313468	2313496	5		chr4	167929	167958	1
chr10	1710670	1710698	215		chr10	2314808	2314836	43		chr2	168789	168818	1
chr20	1720727	1720755	5		chr11	2352532	2352560	1		chr5	169261	169290	2
chr5	1720808	1720836	5		chr8	2354385	2354413	1		chr16	169843	169872	3
chr6	1736596	1736624	178		chr2	2360807	2360835	85		chr20	170711	170740	3
chr2	1739573	1739601	22		chr8	2364592	2364620	1		chr10	171139	171168	3
chr5	1740268	1740296	235		chr2	2379464	2379492	14		chr7	173235	173264	1
chr8	1742043	1742071	180		chr9	2383930	2383958	248		chr12	173855	173884	3
chr2	1746333	1746361	168		chr16	2385819	2385847	2		chr10	174772	174801	2
chr2	1765557	1765585	1		chr9	2397009	2397037	1		chr9	174779	174808	1
chr17	1784578	1784606	189		chr8	2399914	2399942	1		chr3	175396	175425	114
chr19	1794853	1794881	25		chr18	2437416	2437444	142		chr3	175431	175460	2
chr19	1808628	1808656	3		chr3	2475298	2475326	1		chr2	175552	175581	1
chr3	1811895	1811923	12		chr10	2477690	2477718	8		chr9	176599	176628	10
chr8	1816978	1817006	102		chr20	2483363	2483391	5		chr2	176712	176741	2
chr9	1833280	1833308	1		chr8	2505604	2505632	344		chr2	176747	176776	3
chr3	1833839	1833867	214		chr6	2511772	2511800	13		chr19	176855	176884	6
chr16	1834098	1834126	3		chr10	2541826	2541854	8		chr18	177123	177152	10
chr18	1845102	1845130	10		chr17	2542466	2542494	5		chr8	177940	177969	2
chr5	1849815	1849843	45		chr8	2543690	2543718	1		chr4	178136	178165	1
chr10	1853700	1853728	45		chr9	2546989	2547017	2		chr18	178421	178450	3
chr12	1854291	1854319	15		chr11	2558401	2558429	314		chr3	179004	179033	8
chr12	1862483	1862511	14		chr8	2582663	2582691	4		chr3	179164	179193	1
chr5	1862739	1862767	2		chr10	2600694	2600722	116		chr4	180000	180029	4
chr19	1871155	1871183	3		chr6	2601662	2601690	3		chr4	180035	180064	1
chr8	1879399	1879427	31		chr6	2607509	2607537	16		chr16	180938	180967	3
chr6	1914111	1914139	6		chr10	2615544	2615572	1		chr20	181681	181710	7
chr10	1922947	1922975	271		chr4	2658964	2658992	8		chr11	184367	184396	1
chr11	1956486	1956514	20		chr2	2664293	2664321	1		chr2	185647	185676	1
chr12	1965152	1965180	398		chr11	2671278	2671306	4		chr7	186265	186294	1
chr9	1966411	1966439	74		chr11	2678258	2678286	40		chr12	186501	186530	4
chr12	1972218	1972246	14		chr8	2692633	2692661	1		chr2	186911	186940	1
chr6	1980151	1980179	36		chr2	2698807	2698835	19		chr7	188347	188376	2
chr5	1987831	1987859	6		chrY	2699220	2699248	2		chr7	188395	188424	1
chr4	2006538	2006566	4		chr5	2702656	2702684	25		chr11	189373	189402	11
chr2	2032843	2032871	1		chr6	2705200	2705228	18		chr8	189824	189853	1
chr4	2033333	2033361	2		chr20	2710780	2710808	2		chr8	190019	190048	1
chr9	2066082	2066110	3		chr4	2723120	2723148	1		chr4	191128	191157	1
chr7	2074521	2074549	9		chr20	2728251	2728279	4		chr18	192030	192059	4
chr17	2077141	2077169	4		chr19	2735897	2735925	1		chr18	192065	192094	3
chr1	2082750	2082778	9		chrY	2771167	2771195	6		chr2	193233	193262	2
chr2	2086019	2086047	50		chr8	2772577	2772605	93		chr8	193762	193791	1
chr3	2106131	2106159	91		chr9	2774539	2774567	1		chr16	194304	194333	1
chr17	2106740	2106768	82		chr8	2777291	2777319	37		chr16	194339	194368	3
chr11	2122594	2122622	5		chr2	2778750	2778778	48		chr8	194709	194738	13
chr12	2150082	2150110	1		chr7	2786914	2786942	1		chr3	194870	194899	1
chr11	2172768	2172796	1		chr3	2795777	2795805	2		chr5	195418	195447	1
chr2	2218200	2218228	145		chr9	2803469	2803497	2		chr5	195835	195864	5
chr8	2219679	2219707	25		chr3	2804623	2804651	9		chr3	196038	196067	1
chr12	2222072	2222100	1		chr12	2809903	2809931	1		chr10	197332	197361	6
chr1	2233651	2233679	182		chr8	2842735	2842763	49		chr7	197560	197589	4
chr19	2239470	2239498	65		chr7	2843279	2843307	64		chr18	197853	197882	13
chr8	2250393	2250421	10		chrY	2850851	2850879	1		chr8	200575	200604	4
chr5	2258184	2258212	33		chr12	2853117	2853145	72		chr12	201358	201387	101
chr3	2260657	2260685	4		chr19	2853528	2853556	9		chr20	201798	201827	2
chr11	2261763	2261791	1		chr2	2868590	2868618	10		chr19	201976	202005	42
chr6	2263651	2263679	4		chr11	2878928	2878956	9		chr20	203442	203471	4
chr18	2263789	2263817	1		chr2	2879618	2879646	1		chr18	205248	205277	1
chr11	2266231	2266259	171		chr12	2895128	2895156	1		chr5	206145	206174	2
chr9	2281439	2281467	1		chr10	2906041	2906069	1		chr5	206180	206209	1
chr9	2281473	2281501	26		chr3	2906581	2906609	1		chr4	206303	206332	1
chr5	2283145	2283173	1		chr10	2907737	2907765	39		chr12	206615	206644	4
chr19	2299807	2299835	28		chr3	2917059	2917087	460		chr18	208270	208299	1
chr2	2300204	2300232	253		chr18	2918566	2918594	12		chr20	209208	209237	2
chr9	2301400	2301428	2		chr20	2922652	2922680	5		chr19	209359	209388	13
chr8	2305087	2305115	3		chr4	2922792	2922820	4		chr12	209504	209533	3
chr9	2325328	2325356	42		chr1	2925198	2925226	3		chr4	210638	210667	5
chr20	2325715	2325743	33		chr16	2937062	2937090	1		chr18	211523	211552	2
chr6	2344252	2344280	3		chr10	2963064	2963092	3		chr3	211800	211829	3
chr9	2346650	2346678	12		chr9	2971869	2971897	30		chr2	211865	211894	1
chr7	2359103	2359131	168		chrX	2979214	2979242	3		chr2	211900	211929	2
chr18	2361416	2361444	31		chr12	2983857	2983885	13		chr11	212148	212177	1
chr9	2365617	2365645	43		chr17	2986126	2986154	7		chr3	212549	212578	30
chr8	2379932	2379960	8		chr4	2993767	2993795	1		chr11	212559	212588	2
chr17	2387429	2387457	21		chr17	3002725	3002753	28		chr11	212645	212674	1
chr8	2396482	2396510	24		chr8	3003741	3003769	1		chr12	215866	215895	4
chr9	2404386	2404414	20		chr2	3008100	3008128	8		chr4	216675	216704	1
chr4	2404423	2404451	2		chr10	3009108	3009136	141		chr9	216980	217009	1
chr8	2406979	2407007	5		chr19	3020721	3020749	1		chr10	217705	217734	1
chr16	2415741	2415769	2		chr18	3064380	3064408	4		chr5	217751	217780	132
chr9	2418262	2418290	4		chr10	3073979	3074007	1		chr6	218517	218546	1
chr1	2426374	2426402	175		chr10	3082291	3082319	1		chr20	218525	218554	6
chr16	2430652	2430680	427		chr3	3083035	3083063	2		chr4	218666	218695	1
chr12	2431477	2431505	295		chr7	3087908	3087936	258		chr4	218701	218730	10
chr3	2475298	2475326	3		chr2	3088006	3088034	24		chr20	219149	219178	4
chr20	2483363	2483391	1		chr3	3088183	3088211	3		chr20	219184	219213	5
chr12	2487072	2487100	1		chr3	3101770	3101798	49		chr20	220405	220434	1
chr5	2496523	2496551	2		chr12	3102013	3102041	3		chr2	221161	221190	34
chr1	2496979	2497007	300		chr6	3103926	3103954	4		chr20	221538	221567	1
chr3	2499089	2499117	6		chr18	3106893	3106921	274		chr5	222418	222447	2
chr18	2508703	2508731	6		chr5	3119344	3119372	55		chr12	222745	222774	3
chr20	2509576	2509604	1		chr16	3119673	3119701	3		chr8	222904	222933	1
chr6	2515999	2516027	84		chr16	3143679	3143707	95		chr6	224634	224663	28
chr10	2517243	2517271	95		chr8	3145699	3145727	3		chr20	224981	225010	2
chr20	2527367	2527395	5		chr8	3156454	3156482	176		chr20	225016	225045	1
chr17	2542159	2542187	35		chr12	3161229	3161257	271		chr11	226300	226329	6
chr17	2542466	2542494	3		chr4	3166876	3166904	759		chr11	227812	227841	21
chr18	2549182	2549210	160		chr17	3167990	3168018	92		chr11	228645	228674	2
chr18	2557632	2557660	5		chr17	3170150	3170178	2		chr9	229645	229674	1
chr5	2563943	2563971	1		chr6	3181444	3181472	2		chr16	231774	231803	1
chr20	2569851	2569879	139		chr9	3184048	3184076	33		chr6	232608	232637	1
chr10	2583377	2583405	73		chr8	3189835	3189863	1		chr11	233417	233446	3
chr9	2584739	2584767	4		chr19	3200246	3200274	78		chr11	233452	233481	11
chr8	2585755	2585783	238		chr5	3205866	3205894	4		chr17	233810	233839	2
chr2	2611647	2611675	3		chr11	3233172	3233200	11		chr20	233952	233981	1
chr16	2623445	2623473	312		chrX	3242992	3243020	1		chr9	234782	234811	1
chr4	2633629	2633657	1		chr9	3243242	3243270	35		chr8	235421	235450	32
chr18	2637099	2637127	2		chr16	3253114	3253142	316		chr18	235813	235842	1
chr16	2656677	2656705	8		chr16	3274219	3274247	6		chr1	237040	237069	60
chr3	2662760	2662788	11		chrX	3276367	3276395	1		chr10	237158	237187	1
chr3	2666048	2666076	18		chr17	3287196	3287224	1		chr1	238789	238818	3
chr16	2676720	2676748	305		chr18	3302694	3302722	2		chr8	238810	238839	5
chr2	2684015	2684043	19		chr5	3308698	3308726	1		chr2	238971	239000	4
chr20	2716019	2716047	3		chr17	3310782	3310810	1		chr6	240067	240096	3
chr6	2717894	2717922	219		chr9	3313701	3313729	1		chr2	240408	240437	1
chr8	2734226	2734254	6		chr9	3314277	3314305	3		chr3	240622	240651	1
chr1	2735150	2735178	3		chr16	3322716	3322744	15		chr6	240903	240932	8
chr16	2735925	2735953	1		chr19	3340650	3340678	73		chr18	241042	241071	9
chr19	2743505	2743533	1		chr6	3343800	3343828	5		chr20	241716	241745	1
chr18	2754439	2754467	8		chr20	3349164	3349192	75		chr18	242913	242942	4
chr2	2759255	2759283	3		chr3	3349335	3349363	2		chr18	243161	243190	13
chr11	2772368	2772396	13		chr2	3369219	3369247	29		chr3	244770	244799	1
chr9	2774539	2774567	1		chr2	3369786	3369814	1		chr5	245137	245166	2
chr3	2787337	2787365	339		chr3	3376413	3376441	2		chr3	245909	245938	1
chr11	2788539	2788567	290		chr3	3379983	3380011	8		chr16	245998	246027	4
chr11	2788937	2788965	1		chr7	3382865	3382893	103		chr6	246301	246330	4
chrY	2790768	2790796	10		chr8	3389292	3389320	1		chr6	246336	246365	4
chr3	2804623	2804651	2		chrY	3397950	3397978	6		chr9	246740	246769	2
chr12	2809869	2809897	311		chrY	3400707	3400735	78		chr5	247216	247245	135
chr12	2809903	2809931	13		chr18	3406217	3406245	47		chr1	247338	247367	39
chr9	2819958	2819986	2		chr20	3406481	3406509	1		chr8	247797	247826	3
chr12	2825266	2825294	57		chr10	3408839	3408867	1		chr4	247814	247843	1
chrX	2831115	2831143	3		chr6	3414038	3414066	5		chr4	247996	248025	1
chr6	2840906	2840934	72		chr9	3421216	3421244	1		chr4	248044	248073	2
chr5	2846792	2846820	2		chr16	3422157	3422185	2		chr16	249043	249072	1
chrY	2850851	2850879	6		chr17	3422171	3422199	1		chr18	249141	249170	2
chr2	2857344	2857372	2		chr17	3424689	3424717	1		chr20	249368	249397	1
chr2	2857378	2857406	34		chrX	3433194	3433222	2		chr12	249850	249879	1
chr19	2860452	2860480	18		chr1	3442728	3442756	141		chr6	250110	250139	1
chr16	2860615	2860643	3		chr18	3451260	3451288	4		chr2	250704	250733	1
chr20	2868484	2868512	1		chr5	3455286	3455314	198		chr9	250826	250855	1
chr2	2868590	2868618	23		chr3	3457440	3457468	6		chr5	250891	250920	1
chr5	2876081	2876109	150		chr4	3458805	3458833	86		chr17	251023	251052	4
chr7	2885101	2885129	3		chr16	3469718	3469746	1		chr17	251058	251087	1
chr6	2891758	2891786	2		chr5	3475529	3475557	3		chr18	251216	251245	7
chr10	2898177	2898205	158		chrX	3483550	3483578	8		chr9	251441	251470	1
chr7	2904461	2904489	267		chr20	3489497	3489525	1		chr16	252154	252183	1
chr18	2913994	2914022	3		chr3	3490431	3490459	1		chr18	252486	252515	1
chr1	2923822	2923850	7		chr12	3503751	3503779	28		chr2	254552	254581	2
chr1	2925198	2925226	27		chr8	3504664	3504692	1		chr2	254587	254616	8
chr17	2926020	2926048	1		chr18	3506771	3506799	2		chr12	255138	255167	3
chr2	2943940	2943968	1		chr18	3506874	3506902	244		chr18	255222	255251	1
chr3	2975190	2975218	121		chr4	3507798	3507826	1		chr5	255348	255377	2
chrX	2979214	2979242	3		chr3	3516044	3516072	21		chr8	255563	255592	3
chr9	2985269	2985297	1		chr3	3516937	3516965	5		chr8	255598	255627	1
chr7	2986594	2986622	14		chr18	3518059	3518087	3		chr17	256386	256415	1
chr17	3002725	3002753	38		chr7	3522509	3522537	3		chr6	257397	257426	2
chr2	3020840	3020868	372		chr20	3528528	3528556	1		chr19	257417	257446	1
chr8	3041271	3041299	63		chr8	3538320	3538348	11		chr19	257452	257481	3
chr10	3042800	3042828	34		chr3	3540378	3540406	1		chr10	257756	257785	67
chr2	3056158	3056186	95		chr4	3548611	3548639	98		chr11	258144	258173	2
chr7	3068410	3068438	20		chr12	3551676	3551704	20		chr2	258821	258850	4
chr2	3088006	3088034	3		chr8	3554998	3555026	561		chr18	259502	259531	1
chr3	3088183	3088211	7		chr12	3572113	3572141	1		chr3	260294	260323	2
chr4	3091356	3091384	705		chr1	3577310	3577338	663		chr3	260329	260358	2
chr1	3094786	3094814	67		chr5	3579982	3580010	326		chr8	260625	260654	2
chr16	3098654	3098682	15		chr12	3581812	3581840	5		chr12	261725	261754	3
chr7	3101574	3101602	22		chr4	3588074	3588102	1		chr2	261861	261890	3
chr7	3106894	3106922	75		chr11	3590035	3590063	71		chr2	261896	261925	1
chr4	3113279	3113307	124		chrY	3613470	3613498	7		chr10	261905	261934	17
chr16	3143679	3143707	34		chr9	3623677	3623705	20		chr9	262719	262748	2
chr8	3145699	3145727	6		chr6	3630787	3630815	2		chr6	262857	262886	265
chr8	3152483	3152511	7		chr3	3633037	3633065	9		chr8	262932	262961	1
chr8	3163735	3163763	248		chr3	3638041	3638069	6		chr10	263250	263279	4
chr4	3166876	3166904	427		chr9	3653368	3653396	21		chr16	263322	263351	3
chr3	3184240	3184268	6		chr16	3665788	3665816	1		chr8	263555	263584	1
chr6	3191016	3191044	6		chrX	3668560	3668588	128		chr19	264364	264393	1
chr6	3195102	3195130	28		chr5	3669411	3669439	3		chr4	264618	264647	9
chr19	3200246	3200274	215		chr9	3671461	3671489	4		chr12	265844	265873	219
chr12	3208891	3208919	79		chr11	3674781	3674809	1		chr12	265879	265908	194
chr1	3218701	3218729	215		chr9	3685760	3685788	247		chr18	266482	266511	6
chr7	3225713	3225741	343		chr4	3688334	3688362	1		chr11	267738	267767	1
chr2	3235176	3235204	263		chr6	3696319	3696347	38		chr12	268815	268844	12
chr2	3235210	3235238	22		chr3	3697574	3697602	1		chr18	271652	271681	7
chr12	3240727	3240755	100		chr20	3698041	3698069	1		chr6	272614	272643	8
chr5	3241252	3241280	2		chr12	3711424	3711452	111		chr10	274027	274056	5
chr12	3241375	3241403	26		chr4	3739349	3739377	19		chr2	274425	274454	2
chr9	3248979	3249007	13		chr3	3739884	3739912	1		chr6	275609	275638	5
chr7	3253009	3253037	21		chr8	3745463	3745491	69		chr3	277192	277221	2
chr12	3256011	3256039	78		chr8	3745900	3745928	3		chr19	277479	277508	3
chr5	3262670	3262698	2		chr2	3762370	3762398	154		chr16	277806	277835	9
chr4	3267876	3267904	44		chr12	3769117	3769145	63		chr6	278528	278557	4
chr8	3318350	3318378	191		chr11	3781804	3781832	76		chr10	278609	278638	1
chr3	3320664	3320692	11		chr5	3792789	3792817	2		chr10	278644	278673	4
chr16	3322716	3322744	2		chrY	3801534	3801562	143		chr5	279026	279055	2
chr3	3332728	3332756	38		chr3	3826801	3826829	3		chr4	279257	279286	1
chr1	3338246	3338274	11		chr9	3834246	3834274	3		chr19	280070	280099	1
chrX	3343700	3343728	47		chr9	3840165	3840193	248		chr4	280878	280907	355
chr20	3348133	3348161	30		chr11	3852388	3852416	1		chr8	282219	282248	5
chr19	3348952	3348980	6		chr8	3856299	3856327	90		chr4	282821	282850	12
chr20	3349164	3349192	28		chr18	3869031	3869059	11		chr4	282856	282885	1
chr20	3380269	3380297	57		chr18	3886646	3886674	6		chr8	283481	283510	1
chr20	3381632	3381660	67		chr7	3891213	3891241	19		chr20	284471	284500	2
chr12	3386810	3386838	2		chr9	3892050	3892078	4		chr16	285345	285374	1
chr2	3395894	3395922	14		chr11	3897471	3897499	1		chr3	285607	285636	1
chr6	3400549	3400577	104		chr7	3906730	3906758	55		chr6	285839	285868	1
chr8	3409756	3409784	165		chr2	3919687	3919715	1		chr9	288891	288920	1
chr8	3413091	3413119	42		chr16	3925926	3925954	183		chr10	289889	289918	2
chr3	3440666	3440694	9		chrX	3933201	3933229	8		chr19	290128	290157	1
chr17	3458326	3458354	10		chr9	3934897	3934925	18		chr9	290176	290205	1
chr9	3480574	3480602	58		chr3	3954230	3954258	10		chr6	290450	290479	16
chr4	3481908	3481936	291		chr8	3975860	3975888	2		chr2	291829	291858	11
chr3	3494284	3494312	114		chrX	3976647	3976675	4		chr3	292646	292675	1
chr9	3497761	3497789	1		chr3	3980002	3980030	1		chr18	293052	293081	1
chr20	3503354	3503382	94		chr3	3983202	3983230	2		chr20	293112	293141	45
chr12	3503751	3503779	23		chr3	3992279	3992307	245		chr20	293147	293176	5
chr20	3506307	3506335	1		chrX	3996553	3996581	3		chr9	293179	293208	8
chr20	3506341	3506369	1		chrY	3999179	3999207	8		chr18	294217	294246	1
chr4	3507798	3507826	2		chr16	4002006	4002034	5		chr8	294425	294454	2
chr5	3508973	3509001	1		chr19	4003420	4003448	1		chr8	294460	294489	4
chr5	3513013	3513041	1		chr12	4003688	4003716	2		chr12	295551	295580	108
chr19	3521272	3521300	7		chr12	4003889	4003917	1		chr8	295653	295682	21
chr8	3538320	3538348	5		chrX	4011517	4011545	1		chr10	295744	295773	1
chr11	3547218	3547246	26		chrX	4019712	4019740	1		chr16	295766	295795	1
chr1	3563677	3563705	8		chr7	4020252	4020280	229		chr6	297122	297151	1
chr20	3571110	3571138	42		chr8	4021246	4021274	1		chr6	297157	297186	1
chr2	3583996	3584024	1		chr11	4021317	4021345	12		chr18	297295	297324	1
chr19	3589795	3589823	6		chr3	4024399	4024427	4		chr9	298767	298796	1
chr11	3590035	3590063	1		chr18	4032858	4032886	1		chr2	301808	301837	6
chr20	3593014	3593042	152		chr9	4035631	4035659	171		chr2	301843	301872	2
chr12	3594649	3594677	14		chr17	4060971	4060999	4		chr19	302189	302218	1
chr3	3597782	3597810	13		chr9	4069931	4069959	1		chr19	302195	302224	1
chr9	3616399	3616427	3		chr12	4073463	4073491	99		chr10	303362	303391	2
chr11	3618804	3618832	10		chr6	4076023	4076051	3		chr20	304007	304036	38
chr5	3622952	3622980	3		chr20	4085580	4085608	3		chr10	305040	305069	2
chr9	3623677	3623705	35		chr7	4088649	4088677	515		chr10	305075	305104	1
chr3	3633037	3633065	15		chr7	4088834	4088862	3		chr19	305838	305867	3
chr2	3640067	3640095	54		chr1	4095930	4095958	1		chr6	306088	306117	14
chr9	3653368	3653396	24		chrY	4101211	4101239	241		chr6	308770	308799	5
chr3	3659267	3659295	15		chr1	4101330	4101358	14		chr6	308805	308834	2
chr2	3666957	3666985	3		chr6	4116031	4116059	2		chr11	309545	309574	11
chr5	3669411	3669439	12		chr16	4116322	4116350	2		chr11	309967	309996	40
chr4	3672204	3672232	8		chr4	4118211	4118239	14		chr6	310948	310977	1
chr10	3680306	3680334	71		chr12	4131082	4131110	18		chr6	310983	311012	1
chr20	3687724	3687752	6		chr3	4136225	4136253	149		chr2	311208	311237	1
chr4	3692317	3692345	27		chr9	4136850	4136878	1		chr11	312276	312305	4
chr4	3696085	3696113	8		chrX	4165092	4165120	1		chr3	312605	312634	1
chr20	3698041	3698069	3		chr6	4177940	4177968	6		chr5	312637	312666	1
chr7	3699955	3699983	37		chrX	4188532	4188560	1		chr5	312672	312701	1508
chr6	3702528	3702556	158		chr2	4188900	4188928	283		chr8	313667	313696	1
chr10	3720228	3720256	1		chrX	4191628	4191656	100		chr20	313999	314028	32
chr8	3749948	3749976	1		chr16	4193552	4193580	62		chr18	314405	314434	15
chr19	3750893	3750921	45		chr3	4200987	4201015	2		chr9	316121	316150	6
chr20	3756591	3756619	124		chr18	4201105	4201133	2		chr9	316156	316185	1
chr6	3759200	3759228	54		chr6	4202979	4203007	5		chr7	317292	317321	3
chr11	3775302	3775330	5		chr6	4203013	4203041	1		chr18	317386	317415	1
chr9	3779408	3779436	60		chr10	4231731	4231759	88		chr7	318163	318192	15
chr10	3786364	3786392	1		chr9	4233696	4233724	61		chr2	318385	318414	1
chr9	3794755	3794783	54		chr12	4242313	4242341	1		chr10	320424	320453	1
chr12	3798732	3798760	6		chr10	4246509	4246537	3		chr19	322500	322529	1
chr9	3815657	3815685	6		chr19	4248620	4248648	1		chr6	322721	322750	1
chr2	3825176	3825204	58		chr17	4251152	4251180	251		chr8	323414	323443	1
chr6	3835814	3835842	2		chr3	4254967	4254995	1		chr7	323562	323591	19
chr12	3836343	3836371	32		chr11	4255043	4255071	94		chr20	325602	325631	2
chr8	3856299	3856327	19		chr11	4263316	4263344	81		chr9	326009	326038	1
chr4	3869807	3869835	1		chr6	4289177	4289205	150		chr18	326065	326094	3
chr6	3874371	3874399	31		chr2	4299564	4299592	156		chr11	327086	327115	3
chr6	3876723	3876751	177		chr8	4309002	4309030	3		chr9	327100	327129	1
chr6	3886277	3886305	100		chr5	4311891	4311919	133		chr10	327293	327322	1
chr7	3886337	3886365	3		chr12	4323646	4323674	1		chr2	327299	327328	1
chr9	3892050	3892078	120		chr3	4329598	4329626	1		chr8	328137	328166	1
chrX	3893593	3893621	5		chr11	4337943	4337971	2		chr9	328517	328546	1
chr6	3897756	3897784	41		chr7	4342994	4343022	1		chr9	329485	329514	7
chr4	3908374	3908402	108		chr20	4350275	4350303	1		chr8	330358	330387	1
chr4	3908408	3908436	2		chr1	4350356	4350384	15		chr2	331038	331067	5
chr4	3913715	3913743	3		chr2	4379323	4379351	1		chr18	331620	331649	29
chr2	3919687	3919715	36		chr12	4380788	4380816	155		chr18	331655	331684	8
chr12	3924970	3924998	1		chrX	4385418	4385446	4		chr19	331666	331695	2
chr20	3949277	3949305	96		chr3	4387123	4387151	2		chr3	331696	331725	1
chr18	3952691	3952719	4		chr18	4404417	4404445	40		chr10	332026	332055	199
chr3	3954230	3954258	2		chr20	4440936	4440964	138		chr11	332195	332224	1
chr3	3965511	3965539	171		chr10	4447189	4447217	1		chr4	332214	332243	2
chr6	3969419	3969447	170		chr4	4447981	4448009	95		chr2	332709	332738	8
chr4	3977350	3977378	350		chr10	4453173	4453201	9		chr6	332730	332759	1
chr11	3980740	3980768	92		chr12	4453651	4453679	1		chr2	332744	332773	6
chr3	3982361	3982389	5		chr3	4466849	4466877	44		chr6	332987	333016	3
chr3	3983202	3983230	7		chr3	4471109	4471137	194		chr6	333022	333051	2
chr3	3984931	3984959	35		chr11	4472474	4472502	1		chr8	333399	333428	3
chr2	3986690	3986718	21		chr17	4475756	4475784	248		chr8	333434	333463	1
chr12	3988763	3988791	1		chr8	4476464	4476492	1		chr11	333823	333852	4
chr4	3994776	3994804	5		chr2	4483121	4483149	2		chr2	334906	334935	1
chrY	3999179	3999207	12		chr8	4488494	4488522	5		chr5	335668	335697	1
chr16	3999238	3999266	34		chr6	4490516	4490544	135		chr18	335783	335812	1
chr19	4003420	4003448	1		chr12	4546525	4546553	2		chr18	336117	336146	331
chr5	4004429	4004457	49		chr11	4556116	4556144	1		chr9	337161	337190	1
chrX	4020086	4020114	48		chr4	4565454	4565482	17		chr9	337196	337225	15
chr11	4021317	4021345	10		chr16	4573522	4573550	1		chr18	337409	337438	13
chr20	4021981	4022009	59		chr12	4573647	4573675	116		chr18	337444	337473	1
chr8	4029214	4029242	174		chr3	4578173	4578201	9		chr16	337911	337940	2
chr11	4045672	4045700	32		chr12	4579970	4579998	5		chr11	339006	339035	1
chr4	4052541	4052569	227		chr10	4585399	4585427	1		chr10	339457	339486	28
chr9	4055513	4055541	227		chr5	4592407	4592435	31		chr6	339669	339698	1
chr19	4069574	4069602	2		chr10	4605239	4605267	2		chr11	339828	339857	2
chr10	4070137	4070165	238		chr9	4622231	4622259	90		chr11	340587	340616	1
chr4	4077818	4077846	1		chr6	4626013	4626041	1		chr3	341379	341408	2
chrY	4079195	4079223	2		chr4	4630916	4630944	16		chr3	341414	341443	1
chr19	4084580	4084608	69		chr4	4630950	4630978	2		chr9	341804	341833	1
chr3	4090031	4090059	69		chr6	4642929	4642957	2		chr5	341874	341903	41
chr6	4092089	4092117	3		chr18	4649800	4649828	316		chr18	342739	342768	1
chr4	4112215	4112243	1		chr20	4655887	4655915	20		chr19	343897	343926	5
chr9	4117389	4117417	153		chr4	4656844	4656872	12		chr12	343971	344000	5
chr18	4118463	4118491	4		chr1	4679944	4679972	346		chr20	344016	344045	20
chrX	4120514	4120542	112		chr12	4682712	4682740	12		chr4	344953	344982	7
chr12	4131082	4131110	2		chr9	4684550	4684578	23		chr10	345562	345591	1
chr5	4139903	4139931	1		chr11	4687694	4687722	196		chr4	347756	347785	54
chr6	4141635	4141663	46		chr8	4689562	4689590	59		chr7	347861	347890	1
chrY	4142561	4142589	1		chrX	4704307	4704335	2		chr16	349167	349196	5
chr3	4144934	4144962	303		chr11	4704607	4704635	620		chr16	349202	349231	4
chr2	4149672	4149700	754		chr3	4728951	4728979	8		chr5	349358	349387	9
chr4	4156154	4156182	14		chr8	4736611	4736639	2		chr6	350053	350082	2
chr18	4156292	4156320	72		chr20	4742687	4742715	1		chr4	351867	351896	1
chr17	4164449	4164477	15		chr17	4756911	4756939	394		chr20	352638	352667	4
chr6	4165741	4165769	1		chr18	4765215	4765243	6		chr20	352673	352702	2
chr4	4179869	4179897	41		chr7	4774565	4774593	78		chr2	353907	353936	1
chr2	4182904	4182932	114		chr20	4784997	4785025	2		chr2	353942	353971	6
chr8	4184345	4184373	1		chr7	4797390	4797418	511		chr11	355477	355506	5
chr10	4208033	4208061	18		chr5	4813474	4813502	62		chr11	355512	355541	1
chr3	4218093	4218121	1		chr10	4818546	4818574	1		chr6	356173	356202	1
chr11	4221336	4221364	54		chr11	4839862	4839890	1		chr12	356324	356353	8
chr8	4224527	4224555	1		chr3	4852917	4852945	1		chr8	358315	358344	1
chr6	4224675	4224703	8		chrX	4861915	4861943	1		chr8	358350	358379	2
chr17	4228276	4228304	8		chr12	4866545	4866573	177		chr4	358493	358522	1
chr3	4233271	4233299	1		chr11	4872333	4872361	266		chr4	358787	358816	1
chr17	4233276	4233304	4		chr8	4876532	4876560	1		chr4	359936	359965	3
chr10	4246509	4246537	1		chr3	4876673	4876701	381		chr6	360574	360603	10
chr10	4246543	4246571	19		chr18	4884767	4884795	26		chr18	360755	360784	3
chr9	4249959	4249987	1		chr20	4886431	4886459	192		chr20	360806	360835	1
chr9	4252175	4252203	168		chr5	4896846	4896874	2		chr6	360849	360878	1
chr16	4253494	4253522	4		chr8	4897336	4897364	20		chr6	361361	361390	1
chr1	4259454	4259482	2		chr9	4901911	4901939	2		chr18	361377	361406	1
chr4	4261538	4261566	65		chr3	4903880	4903908	305		chr18	361412	361441	5
chr5	4267471	4267499	42		chr3	4903914	4903942	167		chr8	361990	362019	2
chr2	4278463	4278491	113		chr10	4925861	4925889	1		chr6	362913	362942	649
chr6	4289252	4289280	329		chr1	4926809	4926837	10		chr6	363296	363325	2
chr2	4294672	4294700	17		chr4	4927678	4927706	12		chr20	363334	363363	2
chr6	4296182	4296210	7		chr4	4930083	4930111	6		chr18	363454	363483	2
chr1	4316391	4316419	7		chr16	4939711	4939739	118		chr6	363723	363752	2
chr18	4324936	4324964	158		chr11	4940043	4940071	27		chr9	364283	364312	5
chr16	4330415	4330443	1		chr20	4945650	4945678	321		chr6	366526	366555	1
chr12	4338908	4338936	35		chr10	4958262	4958290	6		chr19	369621	369650	1
chr7	4351884	4351912	1		chr19	4972367	4972395	6		chr19	369656	369685	6
chr18	4359037	4359065	328		chr9	4999378	4999406	10		chr19	370991	371020	13
chr9	4361598	4361626	2		chr3	5026314	5026342	86		chr12	373324	373353	1
chr4	4368108	4368136	103		chr6	5036252	5036280	7		chr12	373347	373376	1
chrX	4371575	4371603	1		chr1	5038589	5038617	1		chr12	373938	373967	1
chr8	4396463	4396491	50		chr17	5045794	5045822	1		chr10	374611	374640	5
chr6	4421276	4421304	9		chr11	5062887	5062915	2		chr3	374959	374988	2
chr7	4424177	4424205	251		chr9	5080076	5080104	16		chr6	375750	375779	3
chr8	4428031	4428059	1		chr11	5082394	5082422	220		chr3	378170	378199	1
chr8	4429868	4429896	15		chr3	5086309	5086337	3		chr20	379233	379262	1
chr6	4430112	4430140	1		chr7	5092219	5092247	1		chr7	379257	379286	34
chr11	4438475	4438503	2		chr8	5097569	5097597	1		chr19	379833	379862	9
chr8	4455662	4455690	14		chr18	5100253	5100281	1		chr12	380012	380041	1
chr7	4464037	4464065	7		chr1	5105215	5105243	5		chr3	381449	381478	1
chr3	4467878	4467906	55		chrX	5113547	5113575	3		chr4	381686	381715	2
chr1	4471860	4471888	3		chr8	5117337	5117365	1		chr10	381736	381765	8
chr7	4472566	4472594	36		chr7	5118753	5118781	372		chr4	383463	383492	1
chr11	4478112	4478140	300		chr9	5127501	5127529	3		chr8	383578	383607	41
chr1	4488823	4488851	1		chr1	5138410	5138438	1		chr18	384129	384158	2
chr19	4527172	4527200	230		chr9	5142563	5142591	8		chr18	384164	384193	1
chr20	4543093	4543121	12		chr8	5151537	5151565	2		chr7	384809	384838	1
chr18	4549742	4549770	1		chr20	5161668	5161696	8		chr7	384844	384873	1
chr3	4552205	4552233	318		chr19	5163920	5163948	1		chr4	384930	384959	8
chr4	4565454	4565482	10		chr18	5165948	5165976	61		chr11	387545	387574	22
chr18	4569953	4569981	1		chr10	5166614	5166642	104		chr11	387596	387625	4
chr3	4572178	4572206	9		chr9	5170492	5170520	6		chr11	387646	387675	7
chr11	4581396	4581424	17		chr7	5176207	5176235	85		chr11	387881	387910	1
chr11	4584311	4584339	55		chr2	5182535	5182563	44		chr10	388863	388892	1
chr2	4589287	4589315	5		chr5	5220136	5220164	2		chr8	389339	389368	2
chr1	4602168	4602196	104		chr17	5221468	5221496	5		chr8	391541	391570	1
chr20	4605344	4605372	4		chr17	5221502	5221530	6		chr16	391944	391973	1
chr20	4618139	4618167	14		chr18	5234698	5234726	1		chr16	392078	392107	1
chr7	4619697	4619725	306		chr6	5237431	5237459	1		chr16	392113	392142	1
chr6	4625689	4625717	105		chr1	5251592	5251620	3		chr3	394440	394469	1
chr10	4629483	4629511	3		chr1	5257771	5257799	134		chr18	394833	394862	3
chrX	4632179	4632207	2		chr20	5262639	5262667	230		chr16	394858	394887	11
chr6	4642929	4642957	3		chr11	5273695	5273723	1		chr20	395104	395133	1
chr10	4646534	4646562	1		chr19	5277571	5277599	8		chr16	395405	395434	17
chr11	4648878	4648906	1		chr20	5284024	5284052	207		chr10	396316	396345	2
chr18	4649800	4649828	84		chrX	5290017	5290045	215		chr6	396337	396366	1
chr1	4650055	4650083	2		chr17	5293803	5293831	1		chr6	396372	396401	1
chr5	4661406	4661434	9		chr2	5300178	5300206	2		chr3	398988	399017	1
chr9	4666327	4666355	67		chr10	5306320	5306348	4		chr20	402251	402280	2
chr16	4677223	4677251	131		chr2	5314941	5314969	206		chr8	402378	402407	1
chr6	4682063	4682091	420		chr16	5323489	5323517	8		chr6	402747	402776	5
chrX	4692993	4693021	24		chr12	5336675	5336703	108		chr2	402992	403021	3
chr10	4694869	4694897	4		chr6	5340075	5340103	298		chr2	403222	403251	1
chr2	4700593	4700621	57		chr9	5344550	5344578	128		chr2	405176	405205	1
chr18	4704905	4704933	87		chr12	5369826	5369854	15		chr4	405417	405446	3
chr6	4711027	4711055	145		chr3	5369952	5369980	2		chr2	406149	406178	47
chr11	4723710	4723738	104		chr3	5370531	5370559	11		chr8	406623	406652	5
chr3	4727999	4728027	1		chr20	5377656	5377684	4		chr2	407237	407266	3
chr20	4730061	4730089	121		chr18	5385076	5385104	20		chr12	407468	407497	5
chr5	4734513	4734541	3		chr7	5400739	5400767	219		chr18	408504	408533	1
chr6	4735828	4735856	627		chr9	5401134	5401162	167		chr12	408618	408647	1
chr18	4739212	4739240	2		chr18	5403588	5403616	1		chr10	408865	408894	1
chr19	4739796	4739824	17		chr9	5404386	5404414	2		chr10	408900	408929	4
chr11	4750376	4750404	2		chr11	5407685	5407713	1		chr5	408959	408988	2
chr10	4755713	4755741	34		chr17	5423519	5423547	80		chr16	412389	412418	5
chr18	4765215	4765243	8		chr12	5442630	5442658	3		chr6	412445	412474	10
chr5	4793307	4793335	5		chr8	5448507	5448535	10		chr18	414234	414263	11
chrX	4810873	4810901	4		chr17	5458367	5458395	176		chr18	415113	415142	1
chr2	4819656	4819684	74		chr6	5476671	5476699	4		chr17	415321	415350	5
chr2	4837746	4837774	21		chr11	5482768	5482796	1		chr12	415529	415558	14
chr20	4864047	4864075	1		chr6	5486411	5486439	65		chr18	416623	416652	1
chr8	4869515	4869543	20		chr1	5500838	5500866	1		chr4	416945	416974	1
chr9	4883362	4883390	27		chr12	5534426	5534454	2		chr5	418178	418207	1
chr18	4884767	4884795	19		chr5	5544772	5544800	161		chr17	418917	418946	3
chr10	4886582	4886610	2		chr19	5546707	5546735	17		chr9	419956	419985	1
chr5	4892484	4892512	15		chr4	5550815	5550843	67		chr19	420099	420128	2
chr20	4898731	4898759	26		chr4	5562088	5562116	2		chr5	420164	420193	7
chr3	4903880	4903908	268		chr6	5572432	5572460	2		chr16	420893	420922	2
chr18	4913892	4913920	2		chr18	5575519	5575547	2		chr16	420928	420957	2
chr9	4925054	4925082	68		chr1	5584880	5584908	193		chr8	422128	422157	7
chr1	4926809	4926837	57		chr6	5591134	5591162	27		chr8	422543	422572	2
chr11	4926933	4926961	7		chrX	5620573	5620601	444		chr10	422752	422781	1
chr4	4927678	4927706	20		chr9	5623736	5623764	61		chr18	422939	422968	1
chr10	4929630	4929658	2		chr6	5628503	5628531	5		chr12	423789	423818	5
chr4	4930083	4930111	2		chrX	5630378	5630406	1		chr7	424438	424467	1
chr3	4937111	4937139	320		chr11	5641578	5641606	143		chr9	424688	424717	5
chr8	4941727	4941755	118		chr1	5657509	5657537	1		chr9	424723	424752	2
chr19	4951878	4951906	43		chr18	5657654	5657682	1		chr2	425056	425085	18
chr10	4954033	4954061	17		chr18	5657688	5657716	78		chr2	425276	425305	1
chr18	4955285	4955313	1		chr3	5658086	5658114	96		chr12	426525	426554	5
chr6	4956080	4956108	2		chr3	5662070	5662098	16		chr12	427199	427228	420
chr12	4964400	4964428	25		chrX	5684421	5684449	233		chr5	429052	429081	6
chr6	4965907	4965935	9		chr9	5692424	5692452	1		chr5	429087	429116	2
chr18	4966812	4966840	25		chr8	5702658	5702686	1		chr17	431247	431276	1
chr10	4967626	4967654	311		chr20	5705678	5705706	154		chr8	433771	433800	127
chr2	4974659	4974687	113		chr3	5707824	5707852	2		chr19	436231	436260	1
chr3	4979860	4979888	234		chr19	5717224	5717252	13		chr16	436975	437004	8
chr20	4983510	4983538	79		chr20	5724697	5724725	3		chr7	437040	437069	3
chr12	4989734	4989762	23		chr12	5724874	5724902	10		chr10	437362	437391	18
chr11	5032986	5033014	2		chr12	5729846	5729874	3		chr4	437649	437678	2
chr6	5039433	5039461	12		chr11	5732716	5732744	37		chr7	437752	437781	1
chr11	5041789	5041817	76		chr4	5739205	5739233	1		chr5	438281	438310	3
chr12	5055507	5055535	1		chr9	5753556	5753584	6		chr3	438827	438856	2
chr7	5061118	5061146	2		chr10	5755111	5755139	3		chr16	440164	440193	2
chr17	5064306	5064334	7		chr11	5756848	5756876	285		chr3	441345	441374	3
chr1	5066791	5066819	3		chr4	5771911	5771939	21		chr9	441950	441979	36
chr4	5073171	5073199	35		chr11	5791853	5791881	30		chr9	441985	442014	6
chr18	5087427	5087455	1		chr16	5799135	5799163	4		chr5	442036	442065	1
chr4	5087476	5087504	1		chr10	5805791	5805819	2		chr8	442765	442794	1
chr5	5094241	5094269	252		chr6	5807993	5808021	3		chr3	443401	443430	1
chr12	5105619	5105647	9		chr18	5822260	5822288	1		chr17	444209	444238	4
chr1	5106175	5106203	2		chr17	5846376	5846404	55		chr17	444244	444273	1
chr10	5109762	5109790	1		chr10	5849328	5849356	4		chr8	444870	444899	1
chr11	5116959	5116987	70		chr5	5851073	5851101	1		chr4	445228	445257	3
chr1	5123905	5123933	2		chr16	5855498	5855526	2		chr20	445275	445304	1
chr11	5125296	5125324	2		chr12	5861938	5861966	1		chr9	445767	445796	11
chr5	5125978	5126006	2		chr10	5875974	5876002	286		chr4	446479	446508	2
chr20	5137354	5137382	43		chrX	5878666	5878694	566		chr5	446641	446670	5
chr9	5142563	5142591	1		chr3	5881052	5881080	3		chr5	446676	446705	1
chr12	5156974	5157002	12		chrY	5899448	5899476	1		chr9	446962	446991	3
chrX	5176253	5176281	1		chr5	5899838	5899866	3		chr12	447912	447941	3
chr9	5176578	5176606	41		chr10	5906122	5906150	10		chr18	448420	448449	3
chr17	5184766	5184794	3		chrX	5921258	5921286	1		chr18	448455	448484	1
chr6	5185636	5185664	106		chrY	5951149	5951177	5		chr4	448783	448812	4
chr8	5198454	5198482	402		chr8	5956284	5956312	128		chr2	448909	448938	147
chr18	5204888	5204916	1		chr19	5957674	5957702	23		chr2	448944	448973	3
chr6	5206170	5206198	12		chr6	5959235	5959263	13		chr18	449509	449538	1
chr5	5207711	5207739	4		chr8	5964883	5964911	2		chr11	451027	451056	1
chr2	5208663	5208691	39		chr20	5981673	5981701	1		chr4	451973	452002	7
chr11	5209759	5209787	19		chr6	5990942	5990970	9		chr11	452264	452293	1
chr19	5213523	5213551	49		chrY	6023834	6023862	1		chr2	452476	452505	11
chr9	5225988	5226016	2		chr6	6030391	6030419	29		chr7	452632	452661	1
chr6	5237431	5237459	21		chr7	6043684	6043712	7		chr7	452667	452696	1
chr9	5258777	5258805	1		chr9	6044574	6044602	2		chr20	453468	453497	1
chr12	5260586	5260614	9		chr11	6050941	6050969	12		chr17	455988	456017	1
chr7	5260859	5260887	10		chr12	6060862	6060890	252		chr8	457002	457031	1
chr16	5264755	5264783	1		chr7	6065605	6065633	300		chr4	457920	457949	3
chr16	5270670	5270698	56		chr12	6065863	6065891	78		chr10	458134	458163	1
chr16	5271076	5271104	12		chr18	6067025	6067053	3		chr2	458507	458536	1
chr1	5271902	5271930	461		chr6	6071213	6071241	4		chr11	458925	458954	1
chr2	5272577	5272605	65		chr19	6090682	6090710	144		chr10	459173	459202	1
chr3	5274283	5274311	49		chr8	6099035	6099063	2		chr20	459196	459225	124
chr19	5277571	5277599	18		chr9	6101733	6101761	149		chr10	459208	459237	8
chr20	5284083	5284111	1		chr19	6108538	6108566	1		chr20	459231	459260	1
chr18	5284230	5284258	10		chr8	6135217	6135245	1		chr2	459545	459574	47
chr10	5286377	5286405	53		chr1	6136270	6136298	5		chr17	459814	459843	4
chr9	5288836	5288864	7		chr9	6137612	6137640	2		chr16	461109	461138	3
chr3	5290268	5290296	12		chr6	6137920	6137948	9		chr19	461343	461372	2
chr18	5291974	5292002	1		chr5	6138715	6138743	43		chr12	461545	461574	4
chr11	5296899	5296927	4		chr4	6152740	6152768	1		chr12	462132	462161	3
chr8	5298565	5298593	8		chr5	6158362	6158390	133		chr12	462167	462196	2
chr12	5299914	5299942	304		chr18	6177859	6177887	3		chr6	462500	462529	9
chr2	5318000	5318028	103		chr3	6181198	6181226	267		chr2	462740	462769	3
chr1	5326367	5326395	1		chr8	6194406	6194434	16		chr10	463088	463117	1
chr4	5330259	5330287	2		chrY	6199921	6199949	1		chr18	463113	463142	7
chr20	5339088	5339116	2		chr8	6200840	6200868	36		chr18	463148	463177	2
chr12	5345171	5345199	111		chr9	6203653	6203681	93		chr8	463576	463605	2
chr16	5345174	5345202	23		chr9	6204398	6204426	7		chr20	463589	463618	1
chr17	5353004	5353032	30		chr9	6206285	6206313	1		chr3	465793	465822	2
chr19	5368851	5368879	2		chr3	6217532	6217560	1		chr6	465940	465969	1
chr6	5370117	5370145	6		chr10	6217645	6217673	226		chr3	465959	465988	2
chr3	5370531	5370559	12		chr5	6219507	6219535	33		chr12	466466	466495	2
chr18	5372219	5372247	7		chr20	6229965	6229993	2		chr17	466957	466986	2
chr17	5374525	5374553	2		chr8	6236877	6236905	1		chr8	467427	467456	1
chr11	5379983	5380011	24		chr8	6242958	6242986	7		chr9	467794	467823	2
chr4	5382406	5382434	6		chr8	6243504	6243532	9		chr9	467829	467858	2
chr20	5382906	5382934	1		chr5	6263805	6263833	1		chr3	467842	467871	10
chr8	5390375	5390403	2		chr9	6271799	6271827	1		chr4	468422	468451	2
chr1	5397534	5397562	3		chr8	6273894	6273922	1		chr18	469179	469208	1
chr3	5409746	5409774	2		chr11	6278227	6278255	4		chr17	469741	469770	2
chr4	5411693	5411721	789		chr6	6286733	6286761	1		chr8	469882	469911	1
chr2	5414518	5414546	13		chr20	6294667	6294695	1		chr8	469917	469946	3
chr2	5425504	5425532	3		chr20	6300697	6300725	286		chr2	472125	472154	79
chr6	5426168	5426196	43		chr6	6305945	6305973	2		chr20	473622	473651	8
chr5	5426547	5426575	1		chr11	6309146	6309174	14		chr12	474738	474767	4
chr6	5436060	5436088	250		chr3	6332236	6332264	8		chr20	475259	475288	1
chr20	5444919	5444947	14		chr2	6335676	6335704	1		chr2	476333	476362	1
chr3	5456405	5456433	23		chr11	6338086	6338114	220		chr18	476334	476363	2
chr8	5470723	5470751	1		chr9	6339610	6339638	2		chr18	476369	476398	1
chr11	5482768	5482796	1		chr5	6342383	6342411	1		chr6	476390	476419	64
chr16	5493703	5493731	8		chr9	6351100	6351128	2		chr3	477329	477358	5
chr2	5495182	5495210	8		chr3	6353215	6353243	5		chr20	477381	477410	4
chr11	5496640	5496668	3		chr8	6356840	6356868	14		chr12	478244	478273	2
chr1	5500838	5500866	45		chr18	6379690	6379718	2		chr3	478856	478885	1
chr18	5518399	5518427	4		chr4	6381184	6381212	124		chr3	479563	479592	33
chr12	5533610	5533638	1		chr4	6388978	6389006	56		chr3	480678	480707	10
chr8	5539598	5539626	6		chr12	6407968	6407996	11		chr3	480702	480731	1
chr3	5549133	5549161	3		chr7	6409555	6409583	5		chr2	481047	481076	175
chr2	5549789	5549817	4		chr16	6418123	6418151	4		chr16	481260	481289	2
chr10	5553466	5553494	2		chr8	6435868	6435896	126		chr16	481295	481324	1
chr4	5562088	5562116	100		chr20	6440028	6440056	12		chr10	482259	482288	2
chr18	5575029	5575057	1		chr11	6442971	6442999	15		chr6	483421	483450	2
chr5	5577340	5577368	437		chr3	6450770	6450798	1		chr18	484798	484827	1
chr2	5582036	5582064	21		chr9	6456031	6456059	2		chr12	485110	485139	1
chr8	5588465	5588493	32		chr16	6458000	6458028	4		chr10	485881	485910	1
chr3	5604190	5604218	32		chr18	6459218	6459246	1		chr10	485916	485945	1
chr6	5605606	5605634	306		chr10	6464404	6464432	1		chr4	486651	486680	8
chr1	5630197	5630225	26		chr12	6466104	6466132	1		chr18	489097	489126	45
chrX	5630378	5630406	30		chrX	6466758	6466786	1		chr18	489132	489161	6
chr17	5632382	5632410	54		chr7	6466928	6466956	1		chr9	489691	489720	2
chr17	5635698	5635726	24		chr1	6491205	6491233	141		chr8	489957	489986	86
chr9	5664067	5664095	2		chr11	6497535	6497563	4		chr8	491418	491447	2
chr3	5665390	5665418	1		chr3	6502410	6502438	1		chr6	492946	492975	2
chr18	5677739	5677767	154		chr2	6513682	6513710	1		chr16	493297	493326	3
chrX	5684421	5684449	133		chr17	6518968	6518996	372		chr6	494190	494219	2
chr6	5693134	5693162	434		chr3	6524227	6524255	2		chr2	494617	494646	1
chr20	5695544	5695572	746		chr16	6524766	6524794	1		chr8	496145	496174	2
chr1	5695992	5696020	26		chr20	6538490	6538518	4		chr8	496180	496209	5
chr7	5700451	5700479	94		chr10	6540298	6540326	312		chr5	497713	497742	3
chr17	5728640	5728668	25		chr8	6553583	6553611	1		chr5	497723	497752	34
chr4	5739205	5739233	5		chr2	6554106	6554134	1		chr20	498590	498619	2
chr1	5742414	5742442	977		chr12	6570671	6570699	27		chr20	499036	499065	1
chr7	5742919	5742947	1		chr3	6571660	6571688	1		chr4	499941	499970	2
chr8	5743067	5743095	32		chr8	6578511	6578539	864		chr8	501251	501280	2
chr6	5748607	5748635	1		chr3	6582550	6582578	4		chr5	502514	502543	4
chr2	5749966	5749994	182		chr3	6600654	6600682	5		chr3	502950	502979	1
chr18	5771185	5771213	91		chr18	6618113	6618141	39		chr11	503754	503783	2
chr18	5771219	5771247	67		chr19	6628699	6628727	1		chr4	503792	503821	1
chr11	5775404	5775432	1		chr1	6634255	6634283	1		chr4	503827	503856	4
chr3	5778675	5778703	3		chrY	6641256	6641284	33		chr3	504638	504667	2
chr9	5794328	5794356	2		chr8	6641702	6641730	1		chr18	504725	504754	53
chr16	5799135	5799163	2		chrY	6683235	6683263	5		chr18	504760	504789	1
chr10	5816197	5816225	12		chr20	6706709	6706737	1		chr17	504769	504798	1
chr19	5839563	5839591	136		chrY	6714216	6714244	32		chr17	504804	504833	1
chr17	5839943	5839971	4		chrY	6722228	6722256	40		chr10	504953	504982	2
chrX	5843173	5843201	130		chr7	6732004	6732032	1		chr10	504994	505023	2
chr10	5851316	5851344	28		chr3	6742823	6742851	27		chr16	505130	505159	3
chr17	5853125	5853153	13		chr18	6743256	6743284	1		chr18	505334	505363	2
chr10	5863787	5863815	1		chrY	6747564	6747592	1		chr18	505874	505903	1
chr11	5868145	5868173	2		chr12	6754445	6754473	189		chr8	506574	506603	2
chr5	5872976	5873004	113		chr18	6765668	6765696	1		chr19	506622	506651	1
chr8	5876306	5876334	685		chr11	6766100	6766128	1		chr18	506804	506833	6
chr8	5876340	5876368	81		chr12	6776630	6776658	1		chr16	507042	507071	4
chr8	5880815	5880843	69		chr2	6782359	6782387	182		chr17	507068	507097	6
chr3	5881052	5881080	13		chr11	6786017	6786045	2		chr17	507103	507132	3
chr20	5882672	5882700	1		chr4	6800197	6800225	7		chr6	507545	507574	1
chr16	5889629	5889657	6		chr3	6810088	6810116	38		chr3	507858	507887	1
chrX	5890418	5890446	3021		chr18	6810705	6810733	3		chr3	507893	507922	56
chr9	5896432	5896460	329		chr4	6819291	6819319	6		chr3	508661	508690	4
chr7	5901843	5901871	14		chrY	6820947	6820975	36		chr8	508699	508728	1
chr5	5902688	5902716	1		chr10	6832016	6832044	159		chr11	509174	509203	3
chr8	5911897	5911925	1		chr12	6848675	6848703	11		chr11	509209	509238	3
chr4	5912113	5912141	80		chr19	6859123	6859151	14		chr17	510348	510377	1
chr6	5917421	5917449	2		chr1	6879747	6879775	265		chr8	510749	510778	1
chr6	5917939	5917967	38		chr7	6883697	6883725	1		chr2	511166	511195	1
chr17	5926208	5926236	5		chr17	6888892	6888920	86		chr17	511565	511594	26
chr8	5927040	5927068	9		chr5	6891976	6892004	2		chr7	511579	511608	1
chr4	5939342	5939370	4		chrY	6894431	6894459	1		chr20	512407	512436	2
chr8	5948969	5948997	1		chr3	6899544	6899572	1		chr20	515071	515100	2
chr5	5966133	5966161	760		chr18	6906002	6906030	11		chr19	515161	515190	1
chr9	5968369	5968397	40		chr18	6931372	6931400	1		chr11	515901	515930	22
chr5	5976026	5976054	118		chr4	6944790	6944818	1		chr12	516792	516821	1
chr8	5989144	5989172	25		chr2	6948770	6948798	1		chr18	517486	517515	2
chr18	6003965	6003993	46		chr20	6951970	6951998	1		chr3	517673	517702	1
chr10	6014389	6014417	1		chr7	6952681	6952709	2		chr4	517981	518010	1
chr6	6016543	6016571	38		chr3	6959926	6959954	259		chr6	518073	518102	1
chr12	6023872	6023900	2		chr7	6971746	6971774	2		chr2	518739	518768	3
chr5	6026256	6026284	4		chr11	6972338	6972366	6		chr3	519705	519734	1
chr12	6027066	6027094	7		chr11	6974195	6974223	70		chr2	520008	520037	1
chr20	6058020	6058048	42		chr7	6974939	6974967	116		chr7	520395	520424	1
chr20	6059537	6059565	14		chr17	6976446	6976474	269		chr8	520586	520615	2
chr3	6065505	6065533	49		chr7	6986052	6986080	4		chr8	520621	520650	2
chr9	6070739	6070767	133		chr3	6990972	6991000	2		chr12	521133	521162	1
chr6	6071213	6071241	3		chr8	6991478	6991506	8		chr19	521769	521798	5
chr8	6082293	6082321	3		chr10	7018504	7018532	1		chr19	521804	521833	10
chr8	6092133	6092161	64		chr8	7020300	7020328	165		chr1	522984	523013	3
chr3	6092799	6092827	91		chr7	7031075	7031103	7		chr1	523019	523048	1
chr16	6094324	6094352	56		chr10	7038494	7038522	1		chr4	523229	523258	1
chrY	6108179	6108207	6		chrX	7040676	7040704	8		chr4	523264	523293	9
chr16	6110459	6110487	2		chr18	7047668	7047696	79		chr18	523449	523478	3
chr3	6122841	6122869	259		chr7	7049664	7049692	6		chr7	523570	523599	1
chr18	6127161	6127189	39		chr9	7057187	7057215	200		chr19	524431	524460	5
chr18	6132344	6132372	20		chrY	7062292	7062320	1		chr3	525436	525465	1
chr3	6134030	6134058	220		chr7	7073946	7073974	89		chr18	526800	526829	1
chr8	6135217	6135245	130		chr5	7095649	7095677	1		chr18	526835	526864	50
chr9	6137612	6137640	7		chrY	7100721	7100749	160		chr7	527783	527812	4
chr2	6137744	6137772	38		chr3	7103375	7103403	1		chr18	528343	528372	3
chr10	6138655	6138683	187		chrX	7105356	7105384	61		chr3	528365	528394	1
chr5	6138715	6138743	1		chr9	7113011	7113039	6		chr1	529741	529770	5
chr17	6142503	6142531	50		chr3	7116008	7116036	52		chr1	529776	529805	7
chr7	6147455	6147483	13		chr11	7118537	7118565	20		chr19	530356	530385	3
chr10	6152878	6152906	36		chr3	7118797	7118825	1		chr9	532591	532620	12
chr8	6154774	6154802	168		chr20	7121527	7121555	1		chr10	533234	533263	1
chr8	6157870	6157898	150		chr3	7123284	7123312	5		chr10	533843	533872	1
chr12	6165716	6165744	303		chr17	7129238	7129266	66		chr6	534446	534475	4
chr8	6192088	6192116	3		chr2	7150312	7150340	54		chr18	535356	535385	5
chr2	6199869	6199897	12		chrY	7151200	7151228	156		chr2	537086	537115	3
chr9	6203326	6203354	3		chr3	7163214	7163242	1		chr7	537522	537551	4
chr9	6203687	6203715	4		chr19	7164097	7164125	35		chr7	537989	538018	1
chr9	6204398	6204426	2		chr4	7165386	7165414	1		chr6	538019	538048	1
chr9	6204432	6204460	4		chr11	7170902	7170930	5		chr20	538022	538051	8
chr2	6208572	6208600	8		chr8	7176383	7176411	224		chr2	538085	538114	2
chr10	6232233	6232261	37		chr2	7195338	7195366	17		chr10	538826	538855	1
chr8	6236469	6236497	413		chr8	7199517	7199545	1		chr12	539521	539550	11
chr11	6241809	6241837	3		chr8	7200057	7200085	11		chr12	539556	539585	1
chr6	6243191	6243219	12		chr8	7205853	7205881	2		chr8	539695	539724	4
chr8	6243504	6243532	12		chr8	7206369	7206397	2		chr8	539730	539759	2
chr1	6245041	6245069	2		chr2	7207347	7207375	1		chr12	541395	541424	1
chr8	6261176	6261204	1		chr8	7209219	7209247	5		chr3	541408	541437	1
chr18	6265884	6265912	5		chr8	7224984	7225012	68		chr12	541430	541459	54
chr5	6268049	6268077	613		chr2	7236295	7236323	1		chr9	541543	541572	1
chr11	6271243	6271271	555		chr8	7247919	7247947	165		chr19	542390	542419	1
chr8	6271942	6271970	159		chr18	7247960	7247988	154		chr17	542463	542492	1
chr6	6286733	6286761	2		chr3	7253823	7253851	59		chr5	542924	542953	1
chr20	6291036	6291064	60		chr7	7259627	7259655	1		chr18	542927	542956	1
chr20	6294667	6294695	15		chr19	7265881	7265909	23		chr2	543135	543164	1
chr8	6298149	6298177	250		chr5	7267035	7267063	67		chr16	543476	543505	2
chr20	6300697	6300725	113		chr5	7267855	7267883	16		chr9	543597	543626	11
chr7	6302407	6302435	36		chr8	7268079	7268107	49		chr2	544705	544734	13
chr3	6307465	6307493	1		chr8	7279997	7280025	2		chr8	545301	545330	2
chr11	6319526	6319554	72		chr6	7283900	7283928	1		chr3	546479	546508	1
chr7	6326373	6326401	59		chr3	7292629	7292657	5		chr6	548992	549021	3
chr6	6355453	6355481	236		chr8	7295939	7295967	1		chr1	551521	551550	15
chr9	6374658	6374686	6		chr7	7300399	7300427	4		chr6	552967	552996	7
chr4	6378071	6378099	1421		chr20	7301174	7301202	3		chr10	553267	553296	3
chr8	6380792	6380820	38		chr8	7302540	7302568	46		chr4	553286	553315	1
chr11	6381696	6381724	1		chrY	7303701	7303729	1		chr10	553357	553386	3
chr1	6391439	6391467	2		chr2	7314054	7314082	4		chr9	553751	553780	2
chr6	6394031	6394059	89		chr8	7327166	7327194	91		chr6	554848	554877	2
chr5	6401009	6401037	73		chr8	7329778	7329806	11		chr18	555118	555147	2
chr10	6402869	6402897	57		chr18	7331141	7331169	1		chr2	556086	556115	2
chr2	6404667	6404695	7		chr8	7351618	7351646	1		chr16	556482	556511	7
chr18	6407705	6407733	20		chr2	7356405	7356433	1		chr20	556659	556688	4
chr17	6429833	6429861	1		chr11	7360846	7360874	1		chr17	557040	557069	2
chr12	6439188	6439216	1		chr9	7366157	7366185	2		chr9	559326	559355	3
chr20	6440028	6440056	1		chrX	7369074	7369102	1		chr1	559399	559428	2
chr18	6451074	6451102	8		chr7	7380763	7380791	3		chr12	559844	559873	2
chr9	6464497	6464525	9		chr8	7390618	7390646	1		chr3	560338	560367	4
chr6	6466298	6466326	2		chr12	7394878	7394906	8		chr6	560427	560456	2
chr17	6474202	6474230	1		chr8	7403236	7403264	197		chr18	560697	560726	1
chr3	6478236	6478264	24		chr1	7405592	7405620	644		chr6	563436	563465	268
chr16	6482353	6482381	55		chr16	7411129	7411157	4		chr2	564356	564385	1
chr11	6515365	6515393	16		chr16	7411315	7411343	3		chr8	565073	565102	1
chr10	6518663	6518691	2		chr3	7431770	7431798	1		chr11	565322	565351	26
chr7	6519542	6519570	7		chr9	7432036	7432064	1		chr20	565551	565580	1
chr17	6520997	6521025	19		chr6	7434353	7434381	2		chr1	566758	566787	3
chr3	6524227	6524255	3		chr4	7435115	7435143	276		chr2	566942	566971	1
chr10	6530151	6530179	47		chrX	7443033	7443061	2		chr2	566977	567006	2
chr10	6547126	6547154	1		chrX	7445744	7445772	13		chr12	567500	567529	2
chr11	6552047	6552075	4		chr1	7454711	7454739	4		chr3	567569	567598	1
chr3	6562349	6562377	4		chr1	7458799	7458827	3		chr12	567939	567968	75
chr8	6563758	6563786	27		chr9	7466840	7466868	1		chr12	567974	568003	18
chr17	6564924	6564952	19		chr2	7468587	7468615	2		chr19	568039	568068	1
chr12	6568611	6568639	7		chr19	7478182	7478210	27		chr16	570287	570316	9
chr11	6569129	6569157	11		chr9	7482361	7482389	6		chr17	570491	570520	1
chr12	6570705	6570733	7		chr9	7492011	7492039	4		chr3	571662	571691	1
chr11	6574064	6574092	1		chr11	7493425	7493453	1		chr8	572485	572514	15
chr11	6574098	6574126	1		chr10	7500767	7500795	9		chr3	573212	573241	6
chr17	6575735	6575763	33		chr4	7506928	7506956	1		chr6	573961	573990	1
chr8	6578511	6578539	222		chr9	7515387	7515415	1		chr2	574461	574490	3
chr19	6578997	6579025	2		chr10	7536376	7536404	2		chr9	575739	575768	1
chr1	6585839	6585867	19		chr18	7546393	7546421	31		chr12	576065	576094	2
chr18	6586103	6586131	1		chr2	7549496	7549524	171		chr5	576395	576424	150
chr7	6586715	6586743	46		chr6	7552345	7552373	3		chr9	576684	576713	1
chr17	6590042	6590070	4		chr18	7554437	7554465	2		chr12	577121	577150	9
chr8	6604560	6604588	66		chr18	7555833	7555861	17		chr18	577432	577461	4
chr12	6609834	6609862	439		chr6	7575043	7575071	2		chr4	578120	578149	2
chr8	6616915	6616943	314		chr18	7576187	7576215	27		chr2	578608	578637	2
chr11	6626636	6626664	2		chr18	7579883	7579911	3		chr8	578802	578831	304
chr1	6634289	6634317	88		chr2	7582014	7582042	1		chr6	579693	579722	18
chrY	6641256	6641284	14		chrX	7582046	7582074	1		chr3	579759	579788	1
chrY	6642354	6642382	4		chr1	7606938	7606966	1		chr8	581146	581175	8
chr7	6646216	6646244	189		chr9	7619652	7619680	1		chr9	581608	581637	1
chr20	6667560	6667588	407		chr12	7626041	7626069	5		chr10	581858	581887	51
chr5	6669819	6669847	3		chr9	7628389	7628417	31		chr2	581903	581932	4
chr4	6673699	6673727	156		chr8	7632820	7632848	201		chr9	582692	582721	1
chrY	6682338	6682366	5		chr18	7641118	7641146	191		chr3	583065	583094	3
chr2	6685689	6685717	4		chr8	7645438	7645466	1		chr3	583383	583412	3
chr3	6690710	6690738	250		chr10	7650083	7650111	5		chr9	583490	583519	1
chr18	6692198	6692226	14		chr10	7651630	7651658	13		chr9	583525	583554	1
chrY	6714216	6714244	23		chr3	7658847	7658875	1		chr10	584021	584050	1
chrY	6722228	6722256	1		chr17	7671127	7671155	1		chr12	584456	584485	1
chr1	6722935	6722963	101		chr8	7674955	7674983	1		chr12	585242	585271	3
chr3	6742823	6742851	11		chr12	7676343	7676371	1		chr9	585560	585589	1
chr3	6749241	6749269	302		chr8	7677406	7677434	1		chr18	585849	585878	4
chr3	6760029	6760057	1		chr2	7678799	7678827	1		chr10	586151	586180	3
chr18	6760555	6760583	53		chr16	7680955	7680983	2		chr10	586511	586540	97
chr8	6765069	6765097	124		chr3	7686662	7686690	1		chr19	586540	586569	1
chr8	6772405	6772433	15		chr8	7696786	7696814	14		chr16	588630	588659	1
chr6	6772967	6772995	58		chr7	7700162	7700190	2		chr11	588694	588723	2
chr17	6803453	6803481	30		chr7	7701279	7701307	12		chr11	588729	588758	4
chr11	6804655	6804683	478		chr12	7705541	7705569	1		chr6	588730	588759	1
chr8	6809835	6809863	14		chr18	7712116	7712144	2		chr5	589108	589137	3
chr8	6809869	6809897	9		chr18	7712150	7712178	1		chr10	591926	591955	62
chr3	6810088	6810116	12		chr8	7719196	7719224	22		chr9	592126	592155	1
chrY	6820947	6820975	1		chr20	7720909	7720937	262		chr9	592161	592190	3
chrY	6820981	6821009	7		chr8	7724026	7724054	48		chr7	592831	592860	1
chr2	6823098	6823126	8		chr8	7746561	7746589	1		chr18	593841	593870	9
chr6	6829679	6829707	24		chr8	7758529	7758557	45		chr17	594607	594636	5
chr10	6831395	6831423	358		chr9	7760701	7760729	278		chr12	594768	594797	2
chr12	6831592	6831620	1		chr8	7760773	7760801	3		chr6	596005	596034	1
chr12	6835998	6836026	36		chr17	7766817	7766845	98		chr19	598274	598303	1
chr4	6859426	6859454	41		chr11	7769234	7769262	9		chr3	598739	598768	14
chr1	6861734	6861762	33		chr8	7779001	7779029	163		chr12	599311	599340	5
chr9	6868103	6868131	1		chr3	7788119	7788147	4		chr12	599346	599375	2
chr9	6868799	6868827	4		chr10	7795772	7795800	1		chr2	599469	599498	3
chr10	6869580	6869608	3		chr12	7799701	7799729	1		chr20	599600	599629	2
chrY	6873462	6873490	247		chr11	7810384	7810412	1		chr20	599635	599664	3
chr6	6874877	6874905	3		chr4	7820644	7820672	8		chr20	600711	600740	14
chr18	6883776	6883804	299		chr3	7824616	7824644	3		chr12	600876	600905	12
chr18	6883823	6883851	7		chr9	7828830	7828858	38		chr3	601806	601835	1
chr7	6904221	6904249	7		chr7	7836755	7836783	1		chr20	602134	602163	5
chr12	6908502	6908530	87		chr17	7839549	7839577	7		chr17	603834	603863	13
chr7	6913644	6913672	2		chr11	7841674	7841702	2		chr5	605279	605308	4
chr3	6916193	6916221	3		chr18	7871469	7871497	6		chr18	608531	608560	1
chrX	6918975	6919003	35		chr2	7881049	7881077	23		chr18	608566	608595	1
chr9	6919383	6919411	2		chr1	7888383	7888411	1		chr4	608846	608875	3
chr12	6920088	6920116	12		chrY	7893443	7893471	321		chr2	609450	609479	1
chr9	6925358	6925386	178		chr20	7900937	7900965	2		chr3	612261	612290	1
chrY	6925447	6925475	8		chr1	7905451	7905479	600		chr5	613153	613182	3
chr8	6927833	6927861	2		chr5	7916663	7916691	1		chr9	613373	613402	9
chr10	6928896	6928924	1		chr16	7925474	7925502	4		chr2	614301	614330	4
chr4	6929276	6929304	7		chr6	7929711	7929739	1		chr10	614405	614434	2
chr10	6943807	6943835	26		chr20	7929834	7929862	1		chr18	615274	615303	20
chr9	6945165	6945193	45		chr8	7932302	7932330	8		chr8	615958	615987	6
chr20	6948009	6948037	198		chr11	7936043	7936071	17		chr17	616214	616243	7
chr9	6953485	6953513	3		chr11	7936077	7936105	14		chr10	616630	616659	21
chr8	6958036	6958064	44		chr10	7941582	7941610	1		chr10	616665	616694	2
chrY	6966823	6966851	1		chrY	7966878	7966906	125		chr12	617344	617373	138
chr11	6972338	6972366	19		chr7	7968169	7968197	4		chr18	617657	617686	2
chr7	6986052	6986080	109		chr11	7969382	7969410	1		chr18	617800	617829	1
chr18	6988435	6988463	37		chr5	7972515	7972543	1		chr18	617835	617864	1
chr11	6991392	6991420	329		chr16	7974592	7974620	19		chr1	617892	617921	8
chr6	6994297	6994325	106		chr1	7979218	7979246	17		chr6	617952	617981	165
chr1	7014148	7014176	11		chrX	7981451	7981479	1		chr10	618149	618178	1
chr8	7022669	7022697	38		chr8	7982197	7982225	172		chr4	618152	618181	3
chr10	7029944	7029972	1		chr5	7984158	7984186	1		chr6	620086	620115	1
chr11	7041762	7041790	39		chr8	7988969	7988997	15		chr10	621579	621608	2
chrY	7045630	7045658	3		chr10	7997534	7997562	2		chr9	622946	622975	121
chr7	7049664	7049692	5		chr17	8003512	8003540	1		chr9	622981	623010	1
chr3	7056847	7056875	1		chr8	8009784	8009812	5		chr9	624232	624261	3
chr3	7060318	7060346	6		chrX	8010798	8010826	1		chr17	624597	624626	22
chrY	7062292	7062320	2		chr20	8011579	8011607	170		chr2	625376	625405	3
chr18	7080711	7080739	1		chr9	8042824	8042852	15		chr12	626576	626605	3
chr17	7081572	7081600	1		chr8	8043163	8043191	1		chr2	627488	627517	4
chr12	7104272	7104300	19		chr8	8050624	8050652	469		chr18	627648	627677	2
chr11	7118156	7118184	2		chr18	8052902	8052930	3		chr18	627683	627712	1
chr11	7118537	7118565	35		chr3	8058427	8058455	277		chr5	628270	628299	1
chr3	7118797	7118825	95		chr1	8061049	8061077	229		chr19	628595	628624	1
chr2	7121044	7121072	13		chr7	8064418	8064446	1		chr8	628969	628998	1
chr3	7122261	7122289	1		chr18	8066472	8066500	4		chr20	629426	629455	2
chr3	7123284	7123312	11		chr1	8078909	8078937	3		chr9	630617	630646	8
chr18	7123665	7123693	86		chrY	8082361	8082389	3		chr11	630996	631025	2
chr2	7124740	7124768	3		chr8	8093154	8093182	1		chr10	631104	631133	2
chr7	7139578	7139606	1		chr20	8093798	8093826	2		chr3	631887	631916	3
chr9	7148195	7148223	8		chr8	8094638	8094666	1		chr7	632328	632357	1
chr11	7152521	7152549	4		chr16	8096233	8096261	1		chr7	632363	632392	7
chr5	7154110	7154138	42		chr11	8100814	8100842	33		chr8	632974	633003	3
chr12	7156273	7156301	226		chr7	8117892	8117920	5		chr12	633524	633553	7
chr12	7159177	7159205	7		chr6	8118622	8118650	1		chr5	635379	635408	4
chr19	7164097	7164125	3		chr5	8119532	8119560	23		chr7	635580	635609	1
chr8	7169621	7169649	2		chr8	8120798	8120826	8		chr5	635780	635809	10
chr19	7170114	7170142	26		chr7	8124696	8124724	272		chr6	637404	637433	1
chr8	7180745	7180773	4		chr4	8130876	8130904	160		chr4	637537	637566	2
chr2	7194694	7194722	40		chr1	8136320	8136348	13		chr17	637681	637710	1
chr6	7199261	7199289	2		chr8	8163479	8163507	166		chr9	638078	638107	3
chr8	7199517	7199545	3		chr8	8163564	8163592	4		chr19	638595	638624	3
chr8	7200057	7200085	20		chr20	8164428	8164456	1		chr9	639006	639035	3
chr11	7204365	7204393	70		chr2	8179955	8179983	1		chr18	639455	639484	1
chr9	7217018	7217046	6		chrX	8182140	8182168	4		chr9	639861	639890	1
chr6	7221247	7221275	128		chr20	8206847	8206875	21		chr12	641766	641795	2
chr8	7222403	7222431	6		chr2	8221493	8221521	1		chr10	641847	641876	1
chr8	7224984	7225012	89		chr17	8239000	8239028	1		chr18	641923	641952	3
chr11	7227871	7227899	9		chr12	8254845	8254873	284		chr10	643703	643732	1
chr9	7236337	7236365	208		chr3	8264571	8264599	80		chr8	644342	644371	235
chr8	7256158	7256186	1		chr1	8265147	8265175	1		chr8	644377	644406	2
chr6	7257216	7257244	1		chr5	8268159	8268187	3		chr6	644906	644935	3
chr5	7267855	7267883	8		chr4	8269614	8269642	548		chr6	644941	644970	1
chr7	7270005	7270033	73		chr20	8274759	8274787	1		chr7	645258	645287	1
chr3	7281426	7281454	39		chr7	8276633	8276661	64		chr12	646103	646132	2
chr1	7283552	7283580	3		chr20	8282862	8282890	4		chr9	646402	646431	3
chr9	7294147	7294175	551		chrY	8296429	8296457	297		chr11	646579	646608	3
chr9	7296728	7296756	256		chr12	8300478	8300506	239		chr11	646614	646643	1
chr8	7299281	7299309	208		chr12	8300512	8300540	51		chr6	646776	646805	1
chr20	7301174	7301202	3		chr4	8322002	8322030	1		chr10	646809	646838	60
chr5	7307186	7307214	12		chr12	8326271	8326299	1		chr2	646857	646886	3
chr8	7307364	7307392	2		chr9	8329390	8329418	6		chr12	647312	647341	8
chr12	7314047	7314075	59		chr8	8336112	8336140	346		chr10	648806	648835	9
chr16	7320359	7320387	22		chr11	8385425	8385453	12		chr10	648841	648870	6
chr12	7320530	7320558	98		chr3	8393317	8393345	270		chr17	648865	648894	1
chr7	7325817	7325845	44		chr6	8397607	8397635	1		chr7	649350	649379	4
chr8	7327363	7327391	44		chr10	8399835	8399863	1		chr17	650889	650918	8
chr5	7329484	7329512	89		chr6	8409160	8409188	1		chr10	650923	650952	2
chr16	7335604	7335632	60		chr11	8412734	8412762	191		chr17	650924	650953	149
chr3	7342696	7342724	21		chr16	8423853	8423881	1		chr18	652035	652064	8
chr11	7350598	7350626	69		chr18	8453515	8453543	1		chr18	652242	652271	1
chr8	7354493	7354521	6		chr11	8457983	8458011	1		chr2	653071	653100	1
chr8	7354527	7354555	64		chr12	8473153	8473181	2		chr6	653279	653308	1
chr8	7354820	7354848	30		chrX	8488485	8488513	1		chr20	654530	654559	3
chr12	7358238	7358266	143		chr2	8502356	8502384	1		chr16	654716	654745	5
chr11	7361609	7361637	169		chr6	8508484	8508512	3		chr10	655330	655359	1
chr3	7368652	7368680	42		chr3	8511184	8511212	171		chr16	655956	655985	2
chr7	7380763	7380791	220		chr5	8512287	8512315	1		chr6	656207	656236	3
chr4	7392208	7392236	123		chr11	8513396	8513424	2		chr11	656464	656493	2
chr16	7394788	7394816	1		chr1	8525894	8525922	1		chr9	656785	656814	3
chr18	7396682	7396710	2		chr17	8544269	8544297	106		chr17	656815	656844	1
chr8	7403236	7403264	11		chr3	8549636	8549664	1		chr10	657563	657592	2
chr16	7411129	7411157	46		chr1	8550551	8550579	1		chr9	657799	657828	1
chr12	7418582	7418610	6		chr1	8552888	8552916	1		chr17	658253	658282	1
chr18	7422834	7422862	21		chr3	8554207	8554235	141		chr2	658256	658285	1
chr18	7428037	7428065	4		chr7	8562613	8562641	1		chr2	658291	658320	1
chr10	7431218	7431246	86		chr5	8583475	8583503	4		chr8	659608	659637	36
chr12	7431347	7431375	103		chr2	8585169	8585197	186		chr8	659643	659672	3
chr1	7435887	7435915	11		chr11	8590115	8590143	4		chr18	660477	660506	39
chr16	7445207	7445235	20		chr10	8591632	8591660	1		chr18	660689	660718	1
chrX	7445744	7445772	2		chr10	8596083	8596111	4		chr18	660724	660753	1
chr3	7451009	7451037	54		chr8	8601717	8601745	13		chr17	661089	661118	1
chr2	7452478	7452506	1		chr10	8611299	8611327	5		chr6	661209	661238	4
chr1	7454745	7454773	1		chr16	8619593	8619621	129		chr18	661588	661617	9
chr12	7462904	7462932	535		chrX	8623477	8623505	2		chr11	661924	661953	2
chr1	7465709	7465737	222		chr9	8637554	8637582	758		chr3	664096	664125	2
chr17	7466809	7466837	28		chr3	8653086	8653114	114		chr3	664131	664160	1
chr7	7468101	7468129	1		chrY	8672758	8672786	1		chr7	664936	664965	9
chr7	7471092	7471120	16		chr18	8675047	8675075	80		chr17	665024	665053	3
chr7	7475453	7475481	12		chr20	8679992	8680020	2		chr9	665125	665154	1
chr2	7482149	7482177	22		chr20	8685298	8685326	1		chr1	665309	665338	2
chr3	7486040	7486068	39		chr17	8692049	8692077	419		chr4	665446	665475	3
chr6	7499433	7499461	1		chr5	8694522	8694550	36		chr1	665498	665527	102
chr16	7512734	7512762	3		chr8	8696322	8696350	84		chr7	665783	665812	12
chr5	7527390	7527418	4		chrY	8712326	8712354	1		chr20	668362	668391	1
chr12	7544146	7544174	4		chr20	8715486	8715514	105		chr19	671633	671662	13
chr12	7544180	7544208	5		chr18	8716942	8716970	1		chr19	671668	671697	1
chr17	7545215	7545243	6		chr20	8722125	8722153	5		chr3	672440	672469	5
chr8	7547195	7547223	6		chr8	8730045	8730073	447		chr8	673166	673195	1
chr18	7554437	7554465	1		chr1	8738295	8738323	127		chr8	673201	673230	9
chr18	7555833	7555861	37		chr20	8754234	8754262	2		chr8	674035	674064	1
chrX	7566435	7566463	129		chr3	8769558	8769586	1		chr20	674263	674292	40
chr4	7570004	7570032	60		chr9	8770577	8770605	132		chr17	674476	674505	1
chr12	7572943	7572971	174		chr5	8790565	8790593	1		chr17	674511	674540	57
chr7	7576909	7576937	3		chr3	8797028	8797056	1		chr18	675201	675230	2
chr1	7578059	7578087	245		chr10	8800695	8800723	4		chr12	676604	676633	5
chr9	7594875	7594903	1		chrY	8813459	8813487	5		chr16	678165	678194	3
chr18	7597839	7597867	3		chr10	8818426	8818454	2		chr2	679201	679230	2
chr4	7600003	7600031	9		chr4	8820567	8820595	1		chr17	680592	680621	1
chr6	7604083	7604111	1		chr20	8820663	8820691	1		chr18	682425	682454	1
chr12	7609600	7609628	1		chr11	8824437	8824465	2		chr18	682460	682489	4
chr10	7614022	7614050	12		chr5	8826925	8826953	25		chr6	683048	683077	1
chr18	7614447	7614475	63		chr18	8833232	8833260	1		chr20	683882	683911	2
chr12	7626041	7626069	11		chr3	8840093	8840121	4		chr9	684137	684166	65
chr9	7628389	7628417	5		chr10	8876685	8876713	39		chr2	684231	684260	2
chrY	7630050	7630078	7		chrX	8912297	8912325	1		chr8	685688	685717	1
chr5	7630793	7630821	292		chr8	8913332	8913360	4		chr1	688261	688290	2
chr12	7632294	7632322	1		chr10	8917225	8917253	1		chr1	688296	688325	2
chr8	7632820	7632848	7		chr8	8917939	8917967	1		chr17	688417	688446	1
chr11	7654515	7654543	196		chr6	8922555	8922583	1		chr3	688442	688471	1
chr3	7658847	7658875	9		chr20	8923159	8923187	58		chr12	688634	688663	3
chr9	7661161	7661189	37		chr18	8927445	8927473	5		chr12	689081	689110	1
chr5	7661207	7661235	2		chr16	8935330	8935358	16		chr20	689408	689437	1
chr4	7668988	7669016	64		chr16	8937160	8937188	13		chr6	689509	689538	24
chr8	7671761	7671789	24		chr16	8947974	8948002	122		chr6	689544	689573	4
chr8	7672054	7672082	47		chr8	8978304	8978332	1		chr9	689870	689899	1
chr8	7672088	7672116	6		chr20	8980819	8980847	6		chr8	690186	690215	2
chr8	7691823	7691851	1		chr7	8984645	8984673	1		chr16	690340	690369	4
chr18	7698271	7698299	73		chr5	8996947	8996975	17		chr7	690693	690722	1
chr8	7699202	7699230	51		chr10	9009576	9009604	30		chr18	691158	691187	1
chr7	7700162	7700190	3		chr1	9012633	9012661	178		chr2	694652	694681	1
chrY	7710676	7710704	1		chr6	9015055	9015083	1		chr16	695008	695037	216
chr18	7712116	7712144	1		chrY	9022847	9022875	5		chr16	695043	695072	2
chr8	7719196	7719224	198		chrY	9033000	9033028	6		chr10	697986	698015	1
chr8	7727285	7727313	1		chr9	9050859	9050887	1		chr2	698134	698163	343
chrX	7730504	7730532	7		chrY	9055224	9055252	88		chr20	698947	698976	2
chr2	7737695	7737723	7		chr11	9058820	9058848	215		chr2	700867	700896	8
chr20	7740389	7740417	29		chr2	9062087	9062115	126		chr20	702450	702479	5
chr12	7741117	7741145	1		chr4	9074467	9074495	3		chr9	703413	703442	3
chr3	7753329	7753357	1		chr8	9092452	9092480	126		chr17	703596	703625	13
chr4	7755261	7755289	1		chr6	9108097	9108125	1		chr8	704977	705006	68
chr18	7758310	7758338	1		chr9	9117681	9117709	415		chr7	705114	705143	26
chr8	7770452	7770480	4		chr12	9122164	9122192	1		chr17	705206	705235	9
chrX	7770927	7770955	2		chr18	9128214	9128242	306		chr8	705267	705296	33
chr2	7771690	7771718	24		chr19	9138962	9138990	2		chr12	705355	705384	3
chrY	7780793	7780821	13		chr11	9140264	9140292	1		chr12	705390	705419	5
chr7	7784605	7784633	3		chrY	9146280	9146308	1		chr18	707509	707538	1
chr12	7790658	7790686	55		chr10	9150852	9150880	3		chr7	707583	707612	7
chr10	7805615	7805643	49		chr1	9158775	9158803	2		chr7	707618	707647	1
chr4	7811987	7812015	176		chr8	9162427	9162455	8		chr10	709618	709647	138
chr6	7815671	7815699	114		chr9	9162843	9162871	1		chr5	710291	710320	1
chr5	7820288	7820316	5		chr17	9171301	9171329	7		chr18	710822	710851	1
chr7	7836755	7836783	25		chr4	9173583	9173611	254		chr19	711609	711638	1
chr1	7838345	7838373	5		chr10	9185132	9185160	100		chr3	713314	713343	1
chr20	7838892	7838920	1		chr8	9186124	9186152	19		chr3	713349	713378	1
chr6	7843427	7843455	24		chr11	9186209	9186237	281		chr11	715270	715299	2
chr4	7844450	7844478	1		chr18	9188998	9189026	1		chr20	716260	716289	3
chr8	7844640	7844668	5		chr18	9189517	9189545	1		chr10	722236	722265	1
chr16	7844771	7844799	1		chrX	9195442	9195470	1		chr6	722393	722422	3
chr5	7852958	7852986	157		chr20	9214897	9214925	105		chr9	723268	723297	7
chr5	7857988	7858016	748		chr7	9227863	9227891	1		chr3	724185	724214	2
chr12	7867874	7867902	107		chr8	9249758	9249786	1		chr18	726122	726151	2
chr9	7881769	7881797	12		chr20	9275211	9275239	2		chr1	729276	729305	1
chr3	7890957	7890985	11		chr12	9279178	9279206	1		chr1	729311	729340	4
chrX	7892881	7892909	51		chr2	9282452	9282480	7		chr6	732695	732724	20
chr9	7897633	7897661	188		chrX	9302011	9302039	1		chr18	732831	732860	1
chr19	7916363	7916391	9		chr8	9303047	9303075	3		chr3	734199	734228	1
chr3	7921655	7921683	7		chrY	9305888	9305916	1		chr4	735052	735081	1
chr20	7929834	7929862	1		chr5	9318461	9318489	1		chr6	735786	735815	3
chr3	7935119	7935147	34		chr3	9328337	9328365	1		chr3	736770	736799	3
chr11	7936043	7936071	1		chr11	9330410	9330438	1		chr6	737687	737716	1
chr11	7936077	7936105	1		chr4	9341837	9341865	3		chr9	738141	738170	1
chr4	7937027	7937055	6		chr8	9344318	9344346	70		chr18	738169	738198	2
chr20	7938547	7938575	100		chr8	9345180	9345208	33		chr10	740038	740067	3
chr6	7939239	7939267	12		chr11	9350525	9350553	4		chr7	740142	740171	2
chr12	7942242	7942270	2		chr19	9356546	9356574	107		chr10	740144	740173	4
chr3	7943151	7943179	6		chr3	9359192	9359220	1		chr9	740567	740596	3
chr12	7953788	7953816	47		chr3	9367895	9367923	1		chr8	741135	741164	5
chr11	7955986	7956014	5		chr3	9370602	9370630	3		chr10	741223	741252	1
chr1	7956764	7956792	1		chr20	9371361	9371389	2		chr6	741403	741432	5
chr12	7960765	7960793	3		chr3	9374830	9374858	33		chr12	741997	742026	3
chr1	7962111	7962139	27		chr3	9389427	9389455	211		chr12	742032	742061	1
chr9	7962479	7962507	3		chr6	9394479	9394507	4		chr6	742037	742066	2
chrY	7966878	7966906	89		chr5	9395686	9395714	151		chr6	742072	742101	1
chrX	7967953	7967981	1		chr2	9406188	9406216	1		chr3	742583	742612	1
chr17	7969541	7969569	1		chr8	9407203	9407231	89		chr20	743388	743417	1
chr6	7972939	7972967	1		chr17	9407935	9407963	1		chr11	743843	743872	2
chr8	7979828	7979856	27		chr12	9415541	9415569	4		chr9	743965	743994	3
chrY	7984011	7984039	58		chr2	9417319	9417347	10		chr17	744081	744110	1
chr20	8003454	8003482	40		chr20	9421515	9421543	3		chr12	745784	745813	2
chr8	8009818	8009846	508		chr11	9425133	9425161	65		chr3	745900	745929	1
chr6	8014237	8014265	5		chr8	9426581	9426609	2		chr3	746241	746270	1
chr9	8016671	8016699	3		chr9	9427817	9427845	1		chr20	747542	747571	2
chr20	8027662	8027690	70		chr4	9442406	9442434	751		chr12	749472	749501	2
chrX	8030460	8030488	1		chr7	9445672	9445700	2		chr20	749703	749732	1
chr11	8047307	8047335	68		chr19	9457146	9457174	1		chr9	750717	750746	2
chr7	8048595	8048623	30		chr3	9458312	9458340	2		chr18	751896	751925	3
chr6	8057679	8057707	2		chr6	9458616	9458644	1		chr9	753326	753355	1
chr3	8061134	8061162	2		chr11	9461417	9461445	4		chr8	753476	753505	3
chr1	8071956	8071984	2		chr8	9462491	9462519	158		chr8	753511	753540	2
chr3	8074773	8074801	86		chr8	9474143	9474171	29		chr19	753942	753971	40
chr8	8075896	8075924	86		chr18	9475883	9475911	1		chr10	755521	755550	2
chr6	8076069	8076097	6		chr10	9485483	9485511	9		chr3	756917	756946	2
chr1	8078943	8078971	26		chr3	9491278	9491306	1		chr11	756988	757017	2
chr20	8079206	8079234	507		chr12	9492797	9492825	14		chr20	757325	757354	2
chr2	8081892	8081920	106		chr18	9492800	9492828	1		chr5	757333	757362	19
chr3	8091476	8091504	21		chr21	9497719	9497747	1		chr7	757885	757914	1
chr20	8093798	8093826	25		chr12	9505433	9505461	164		chr9	758185	758214	35
chr3	8109677	8109705	5		chr11	9525191	9525219	2		chr11	758572	758601	1
chr20	8121754	8121782	200		chr3	9540099	9540127	144		chr11	758883	758912	2
chr10	8134724	8134752	27		chr4	9546426	9546454	95		chr4	759124	759153	4
chr8	8148235	8148263	488		chr21	9549945	9549973	1		chr1	760221	760250	1
chr4	8151238	8151266	99		chr18	9550905	9550933	44		chr2	760426	760455	4
chr10	8151812	8151840	43		chr8	9559597	9559625	12		chr4	762575	762604	2
chr16	8154157	8154185	1		chr4	9559826	9559854	269		chr8	762676	762705	1
chr8	8159216	8159244	17		chr6	9560268	9560296	2		chr10	767256	767285	4
chr10	8189777	8189805	1		chr11	9569026	9569054	3		chr10	767965	767994	3
chr12	8192475	8192503	131		chr21	9569943	9569971	21		chr9	768619	768648	26
chr6	8197379	8197407	3		chr4	9575856	9575884	2		chr10	771330	771359	1
chr18	8208308	8208336	2		chr19	9580568	9580596	219		chr7	772430	772459	2
chr3	8210587	8210615	15		chr5	9582251	9582279	215		chr6	773407	773436	1
chr3	8213203	8213231	34		chr4	9593966	9593994	69		chr2	774346	774375	3
chr8	8216304	8216332	20		chr4	9621397	9621425	45		chr1	774512	774541	2
chrX	8220680	8220708	521		chr3	9631059	9631087	18		chr8	774658	774687	3
chr17	8223707	8223735	216		chr17	9635439	9635467	1		chr4	774741	774770	4
chr20	8230768	8230796	1		chr19	9638008	9638036	1		chr4	775494	775523	5
chr9	8235185	8235213	46		chr1	9639675	9639703	5		chr12	775571	775600	1
chr6	8241449	8241477	8		chr20	9643007	9643035	177		chr9	776830	776859	1
chr1	8242600	8242628	107		chr4	9648123	9648151	3		chr17	776916	776945	52
chr8	8262248	8262276	101		chr4	9648157	9648185	1		chr9	777737	777766	3
chr8	8262282	8262310	208		chr9	9650248	9650276	1		chr17	779102	779131	1
chr19	8268553	8268581	3		chr3	9654471	9654499	4		chr20	780117	780146	1
chr20	8273776	8273804	124		chr10	9678348	9678376	73		chr9	780137	780166	3
chr7	8279786	8279814	5		chr16	9682582	9682610	9		chr2	781000	781029	1
chr18	8283320	8283348	34		chr11	9698897	9698925	1		chr1	781398	781427	1
chr12	8292704	8292732	22		chr12	9714671	9714699	96		chr4	783400	783429	24
chr12	8300512	8300540	13		chr3	9719604	9719632	1		chr18	783562	783591	1
chr3	8304870	8304898	7		chr17	9720724	9720752	1		chr18	783933	783962	1
chr6	8313827	8313855	46		chr8	9723943	9723971	1		chr11	783959	783988	3
chr18	8320586	8320614	19		chr5	9726589	9726617	1		chr12	784272	784301	3
chr8	8325333	8325361	185		chr19	9732265	9732293	3		chr18	785358	785387	1
chr2	8332058	8332086	3		chr7	9732450	9732478	8		chr18	785611	785640	83
chr17	8336196	8336224	86		chr16	9767280	9767308	2		chr12	786193	786222	1
chr10	8346732	8346760	3		chr10	9791967	9791995	62		chr20	786297	786326	2
chr10	8347634	8347662	14		chr18	9795406	9795434	10		chr20	786332	786361	1
chr6	8349425	8349453	25		chr17	9815892	9815920	1		chr20	786425	786454	1
chr6	8352596	8352624	1		chr9	9823231	9823259	1		chr12	788312	788341	1
chr20	8367082	8367110	37		chr9	9823265	9823293	6		chr8	788513	788542	27
chr12	8374144	8374172	41		chr19	9824969	9824997	6		chr8	788548	788577	7
chr2	8377777	8377805	3		chr20	9828943	9828971	1		chr1	788709	788738	1
chr20	8382677	8382705	56		chr16	9840851	9840879	278		chr7	788718	788747	2
chr11	8385425	8385453	1		chr18	9848106	9848134	149		chr3	788943	788972	8
chr12	8385500	8385528	6		chr21	9852603	9852631	6		chr7	789204	789233	2
chrX	8394144	8394172	1		chr20	9873622	9873650	2		chr4	789954	789983	2
chr2	8396791	8396819	28		chr9	9901059	9901087	1		chr4	789989	790018	5
chr6	8407220	8407248	1		chr8	9902126	9902154	6		chr6	790920	790949	1
chr6	8410149	8410177	14		chr8	9902160	9902188	13		chr3	791258	791287	3
chr8	8413841	8413869	32		chrY	9905444	9905472	411		chr2	792116	792145	1
chr3	8414378	8414406	1		chrY	9933281	9933309	147		chr19	794165	794194	4
chr18	8419544	8419572	4		chrY	9935031	9935059	1		chr2	794572	794601	3
chr7	8420538	8420566	6		chrY	9935636	9935664	4		chr16	794868	794897	1
chr12	8423084	8423112	12		chr21	9947142	9947170	6		chr16	794903	794932	8
chr11	8431475	8431503	353		chr3	9947586	9947614	61		chr1	795036	795065	3
chr20	8436578	8436606	1		chr21	9956345	9956373	2		chr8	795080	795109	1
chr18	8448156	8448184	2		chr7	9963560	9963588	232		chr5	795303	795332	3
chr5	8454342	8454370	29		chr8	9973683	9973711	1		chr6	796034	796063	2
chr2	8456366	8456394	1		chr7	9977300	9977328	28		chr10	796308	796337	1
chr20	8458253	8458281	62		chr18	9982803	9982831	5		chr5	796926	796955	4
chr6	8461282	8461310	170		chr5	9992744	9992772	6		chr8	796985	797014	63
chr5	8469246	8469274	1		chrY	10001913	10001941	1		chr18	797524	797553	3
chr9	8469298	8469326	44		chr8	10012607	10012635	6		chr10	797717	797746	1
chr11	8474623	8474651	27		chr6	10040209	10040237	75		chr10	797752	797781	6
chr8	8477951	8477979	587		chr18	10040688	10040716	2		chr17	799985	800014	2
chr19	8480179	8480207	1		chrY	10041710	10041738	1		chr8	800475	800504	3
chr3	8485751	8485779	149		chr8	10044932	10044960	11		chr7	802760	802789	6
chr1	8487419	8487447	2		chr8	10044966	10044994	160		chr7	802795	802824	19
chr4	8492456	8492484	4		chrY	10054318	10054346	51		chr17	802944	802973	4
chrX	8499008	8499036	1		chrY	10057382	10057410	13		chr4	803121	803150	2
chr20	8511026	8511054	465		chr21	10087992	10088020	1		chr8	803247	803276	5
chr3	8525929	8525957	15		chr19	10089190	10089218	1		chr8	803282	803311	1270
chr19	8543315	8543343	18		chr18	10097654	10097682	149		chr8	803334	803363	1
chr9	8560091	8560119	135		chr6	10099875	10099903	9		chr8	803369	803398	1
chr8	8562624	8562652	55		chr18	10101939	10101967	56		chr10	804436	804465	3
chr3	8565298	8565326	1		chr10	10105149	10105177	46		chr10	804471	804500	1
chr7	8567816	8567844	16		chr7	10121333	10121361	6		chr7	804697	804726	16
chr19	8568696	8568724	158		chr7	10121367	10121395	85		chr3	805237	805266	5
chr11	8569261	8569289	2		chr3	10131640	10131668	2		chr8	805607	805636	1
chrY	8575222	8575250	1		chr6	10139195	10139223	2		chr8	805684	805713	3
chr18	8580270	8580298	7		chr7	10142283	10142311	1		chr9	805859	805888	3
chr12	8590221	8590249	13		chr16	10144234	10144262	43		chr7	805913	805942	2
chr12	8595088	8595116	138		chr18	10144814	10144842	304		chr7	805948	805977	1
chr12	8595122	8595150	2		chr12	10150175	10150203	2		chr8	807240	807269	1
chr11	8604586	8604614	390		chr21	10153246	10153274	1		chr8	807275	807304	1
chr10	8611299	8611327	29		chr21	10154169	10154197	12		chr6	807377	807406	1
chr16	8619627	8619655	4		chr16	10162225	10162253	1		chr20	807470	807499	1
chr8	8633643	8633671	3		chr12	10164865	10164893	214		chr2	809054	809083	1
chr3	8634093	8634121	2		chr4	10166693	10166721	2		chr10	810943	810972	1
chr8	8640236	8640264	154		chr12	10168327	10168355	1		chr9	811385	811414	1
chr11	8653419	8653447	5		chr4	10173145	10173173	20		chr2	811682	811711	1
chr3	8673392	8673420	10		chr21	10189807	10189835	6		chr4	812795	812824	10
chr12	8689923	8689951	1		chr8	10190294	10190322	5		chr6	812809	812838	1
chr5	8694522	8694550	6		chr8	10190328	10190356	2		chr9	813076	813105	2
chr12	8695684	8695712	1		chr9	10198064	10198092	83		chr6	814961	814990	1
chr6	8714335	8714363	67		chr21	10202261	10202289	4		chr6	817164	817193	1
chr20	8721533	8721561	2		chr21	10202263	10202291	32		chr3	817535	817564	14
chr10	8734489	8734517	5		chr18	10206589	10206617	247		chr8	817785	817814	1
chr10	8742522	8742550	48		chr5	10209926	10209954	1		chr7	821630	821659	8
chr16	8743713	8743741	7		chr18	10210871	10210899	4		chr8	822974	823003	5
chr2	8746621	8746649	185		chr8	10217194	10217222	266		chr8	823009	823038	1
chr7	8746846	8746874	15		chr11	10220904	10220932	23		chr18	823971	824000	1
chr8	8747425	8747453	21		chr8	10222569	10222597	316		chr4	825236	825265	2
chr8	8756251	8756279	356		chr8	10222603	10222631	29		chr3	825546	825575	4
chrY	8762016	8762044	2		chr12	10230978	10231006	1		chr6	826336	826365	2
chrY	8766796	8766824	7		chr5	10243213	10243241	1		chr6	826899	826928	2
chr10	8784492	8784520	2		chr5	10268577	10268605	11		chr7	827408	827437	1
chr1	8794517	8794545	4		chr1	10273969	10273997	6		chr8	827733	827762	4
chr8	8812794	8812822	2		chr1	10293770	10293798	1		chr8	827768	827797	1
chrY	8813459	8813487	2		chr9	10302137	10302165	4		chr2	828277	828306	69
chrX	8813809	8813837	1		chr8	10317188	10317216	183		chr2	828312	828341	4
chr4	8820533	8820561	58		chr2	10318049	10318077	2		chr9	828381	828410	1
chr11	8830184	8830212	13		chr18	10323738	10323766	1		chr3	829143	829172	5
chr8	8835789	8835817	4		chr4	10326419	10326447	534		chr7	831040	831069	121
chr3	8873974	8874002	17		chr1	10337875	10337903	1		chr17	831675	831704	1
chr8	8877535	8877563	22		chr4	10340286	10340314	10		chr4	831680	831709	1
chr2	8883295	8883323	9		chr18	10343339	10343367	101		chr1	831899	831928	2
chr11	8885364	8885392	30		chr11	10362341	10362369	1		chr18	832136	832165	2
chrX	8889771	8889799	1		chr21	10367911	10367939	131		chr8	833356	833385	1
chr11	8907029	8907057	19		chr8	10373380	10373408	43		chr6	834822	834851	30
chr17	8917243	8917271	53		chr1	10373508	10373536	170		chr11	836639	836668	1
chr8	8925527	8925555	132		chr5	10376224	10376252	2		chr8	838339	838368	1
chr16	8935330	8935358	13		chr6	10385411	10385439	1		chr3	838894	838923	44
chr18	8936301	8936329	278		chr1	10386972	10387000	24		chr12	839550	839579	1
chr16	8937160	8937188	6		chr12	10388060	10388088	3		chr10	840295	840324	2
chr4	8939504	8939532	1		chr12	10395747	10395775	2		chr20	841330	841359	1
chr12	8942845	8942873	2		chr4	10396181	10396209	23		chr17	841450	841479	1
chr12	8942850	8942878	1		chr4	10396215	10396243	1		chr12	842478	842507	2
chr4	8945294	8945322	7		chr7	10398418	10398446	6		chr12	842513	842542	288
chr10	8946997	8947025	10		chr7	10398452	10398480	3		chr12	843909	843938	3
chr5	8960931	8960959	33		chr7	10405623	10405651	10		chr12	843944	843973	7
chr4	8975980	8976008	61		chr7	10411534	10411562	2		chr9	844517	844546	1
chr20	8978934	8978962	229		chr19	10418024	10418052	1		chr12	844972	845001	1
chr4	8986191	8986219	9		chr10	10422109	10422137	3		chr12	846113	846142	8
chr2	8990317	8990345	44		chr2	10424208	10424236	16		chr9	846546	846575	1
chr12	8993921	8993949	607		chr3	10427842	10427870	30		chr18	846625	846654	2
chr4	8997680	8997708	5		chr4	10429099	10429127	2		chr17	847498	847527	2
chr5	9001024	9001052	27		chr12	10431054	10431082	28		chr17	847930	847959	2
chr3	9010394	9010422	55		chr5	10434873	10434901	71		chr12	847940	847969	340
chr2	9017416	9017444	578		chr2	10441050	10441078	1		chr7	849703	849732	19
chr20	9023040	9023068	337		chr20	10445815	10445843	78		chr5	850090	850119	1
chrY	9029135	9029163	1		chr12	10471435	10471463	12		chr9	850368	850397	132
chr7	9030148	9030176	2		chrX	10479875	10479903	4		chr2	851764	851793	208
chr2	9032321	9032349	3		chr5	10483134	10483162	543		chr12	851928	851957	2
chr3	9032903	9032931	5		chr11	10489435	10489463	14		chr18	853760	853789	8
chr11	9034538	9034566	52		chr21	10490968	10490996	75		chr10	855561	855590	3
chr11	9035367	9035395	85		chr21	10498056	10498084	3		chr12	855720	855749	5
chr2	9040855	9040883	1		chr8	10510020	10510048	619		chr12	855907	855936	6
chr12	9042510	9042538	1		chr8	10517058	10517086	338		chr12	857221	857250	2
chr17	9058574	9058602	11		chr20	10533422	10533450	1		chr3	858455	858484	2
chr12	9058625	9058653	239		chr4	10538604	10538632	105		chr2	858496	858525	3
chr4	9061970	9061998	170		chr7	10540167	10540195	22		chr3	858937	858966	1
chr6	9066104	9066132	17		chr21	10540224	10540252	1		chr8	859186	859215	2
chr20	9095155	9095183	10		chr16	10546303	10546331	2		chr18	859395	859424	1
chr2	9098131	9098159	1		chr9	10550800	10550828	3		chr18	859430	859459	14
chr3	9100787	9100815	371		chr8	10561819	10561847	17		chr10	861276	861305	1
chr11	9101469	9101497	1		chr7	10574684	10574712	16		chr6	863753	863782	60
chr18	9106344	9106372	7		chr7	10574718	10574746	2		chr10	863785	863814	1
chr6	9145443	9145471	19		chr1	10597069	10597097	240		chr6	864279	864308	5
chr11	9150716	9150744	170		chr10	10601865	10601893	1		chr19	864732	864761	19
chr19	9152832	9152860	17		chrX	10607382	10607410	1		chr9	864840	864869	1
chr4	9154405	9154433	52		chr11	10608955	10608983	75		chr10	865467	865496	1
chr1	9158809	9158837	23		chr7	10612036	10612064	201		chr8	867008	867037	1
chr17	9171301	9171329	1		chr11	10619989	10620017	5		chr5	867260	867289	5
chr4	9173549	9173577	64		chr18	10622730	10622758	3		chr5	867295	867324	4
chr4	9173583	9173611	9		chr12	10627637	10627665	3		chr17	867720	867749	1
chr20	9173654	9173682	510		chr8	10628385	10628413	3		chr17	867755	867784	1
chr4	9178103	9178131	3		chr11	10629225	10629253	1		chr8	870076	870105	2
chr11	9178557	9178585	6		chr4	10632724	10632752	2		chr8	870111	870140	5
chr4	9191992	9192020	22		chr8	10652607	10652635	2		chr2	870234	870263	1
chr20	9204602	9204630	11		chr17	10656780	10656808	2		chr20	870280	870309	2
chr11	9212196	9212224	56		chr18	10658613	10658641	1		chr9	870646	870675	5
chr11	9212230	9212258	73		chr3	10660861	10660889	245		chr11	871538	871567	2
chr20	9214993	9215021	37		chr8	10667114	10667142	1		chr7	871601	871630	1
chr10	9221177	9221205	1		chr10	10669711	10669739	1		chr3	872005	872034	1
chr9	9222516	9222544	1		chrX	10684989	10685017	1		chr8	872585	872614	1
chr11	9229043	9229071	2		chr5	10687042	10687070	1		chr17	873270	873299	1
chr20	9238003	9238031	4		chr8	10687454	10687482	1		chr20	874085	874114	3
chr12	9238126	9238154	263		chr2	10691991	10692019	1		chr20	874120	874149	1
chr11	9245797	9245825	6		chr10	10694590	10694618	4		chr17	874506	874535	1
chr12	9249919	9249947	30		chr9	10694883	10694911	76		chr17	874541	874570	2
chr20	9254564	9254592	14		chr3	10699256	10699284	2		chr18	876834	876863	3
chr9	9267948	9267976	5		chr21	10699745	10699773	7		chr18	876840	876869	1
chr8	9274070	9274098	1		chr7	10700189	10700217	1		chr18	876869	876898	20
chr3	9279326	9279354	85		chr21	10702298	10702326	1		chr8	877255	877284	1
chr17	9279874	9279902	2		chr21	10703203	10703231	9		chr8	877290	877319	2
chr7	9294222	9294250	1		chrX	10708886	10708914	7		chr6	877499	877528	1
chr11	9299793	9299821	1		chr8	10717113	10717141	1		chr9	877936	877965	2
chr19	9308863	9308891	47		chr3	10717631	10717659	4		chr18	878099	878128	1
chr17	9316374	9316402	1		chr21	10720006	10720034	3		chr7	878646	878675	1
chr12	9326683	9326711	1		chrX	10720086	10720114	1		chr7	878918	878947	15
chr3	9328371	9328399	2		chr21	10721341	10721369	1		chr7	880096	880125	7
chr16	9340282	9340310	278		chr21	10723898	10723926	11		chr12	880473	880502	1
chr4	9341837	9341865	4		chr21	10734923	10734951	7		chr3	880691	880720	1
chr1	9350678	9350706	51		chr7	10736271	10736299	4		chr16	881200	881229	3
chr19	9356546	9356574	28		chr8	10736328	10736356	240		chr8	881595	881624	7
chr5	9358857	9358885	5		chr7	10739254	10739282	5		chr9	881793	881822	7
chr3	9367936	9367964	1		chr17	10746801	10746829	54		chr7	882621	882650	2
chr6	9369178	9369206	6		chr20	10754055	10754083	1		chr7	882656	882685	3
chr1	9370334	9370362	10		chr3	10760037	10760065	354		chr8	883154	883183	66
chr20	9371361	9371389	596		chr18	10768461	10768489	2		chr20	884092	884121	1
chr18	9373767	9373795	357		chr3	10782983	10783011	1		chr17	884590	884619	1
chrY	9377031	9377059	158		chr7	10783417	10783445	1		chr2	885290	885319	1
chr6	9378295	9378323	126		chr1	10787579	10787607	295		chr4	885625	885654	1
chr1	9407054	9407082	13		chr6	10792584	10792612	1		chr4	885660	885689	1
chr6	9409556	9409584	4		chr20	10800721	10800749	9		chr10	886329	886358	2
chr9	9427817	9427845	1		chr4	10804819	10804847	2		chr12	887040	887069	1
chrY	9430605	9430633	4		chr8	10810928	10810956	5		chr9	887274	887303	6
chr2	9433881	9433909	357		chr16	10815084	10815112	2		chr9	887309	887338	1
chr4	9442406	9442434	274		chr5	10815826	10815854	1		chr17	888998	889027	4
chr6	9445317	9445345	10		chr4	10841090	10841118	453		chr2	889576	889605	1
chr4	9452095	9452123	6		chr4	10871451	10871479	30		chr12	889690	889719	110
chr4	9464007	9464035	11		chr16	10885325	10885353	51		chr9	889757	889786	6
chr6	9467831	9467859	3		chr21	10885359	10885387	2		chr4	891329	891358	1
chr16	9468359	9468387	3		chr7	10899733	10899761	1		chr18	891565	891594	13
chr12	9470821	9470849	11		chr11	10908315	10908343	1		chr8	892623	892652	8
chr21	9471357	9471385	2		chr20	10911737	10911765	1		chr8	892658	892687	21
chr18	9485145	9485173	1		chr8	10921793	10921821	8		chr17	893209	893238	6
chr8	9489739	9489767	15		chr5	10931720	10931748	1		chr17	893244	893273	1
chr11	9495916	9495944	38		chr11	10938342	10938370	9		chr3	893749	893778	1
chr6	9508591	9508619	61		chr8	10973246	10973274	39		chr16	894148	894177	391
chrY	9508918	9508946	1		chrX	10975314	10975342	7		chr20	895221	895250	1
chr4	9509926	9509954	7		chr1	10978676	10978704	4		chr16	897621	897650	4
chr11	9511825	9511853	1		chr11	10983640	10983668	27		chr10	897663	897692	1
chr12	9512455	9512483	22		chr8	10998458	10998486	7		chr10	897698	897727	1
chr19	9517135	9517163	20		chr12	11010541	11010569	3		chr6	899319	899348	59
chr4	9523638	9523666	1		chrX	11024185	11024213	46		chr9	899834	899863	2
chr17	9534757	9534785	562		chr6	11026262	11026290	34		chr18	899842	899871	2
chr20	9535763	9535791	9		chr8	11030178	11030206	198		chr9	899869	899898	1
chr20	9540884	9540912	374		chr21	11045010	11045038	1		chr16	899997	900026	3
chr8	9543821	9543849	770		chr11	11045558	11045586	1		chr10	901248	901277	46
chr4	9546426	9546454	1		chr11	11045592	11045620	1		chr8	901583	901612	4
chr2	9547653	9547681	125		chr7	11046291	11046319	1		chr12	901774	901803	3
chr18	9550707	9550735	54		chr3	11047826	11047854	1		chr18	902079	902108	1
chr12	9566119	9566147	5		chr4	11054600	11054628	1		chr5	902145	902174	3
chr8	9568344	9568372	1		chr6	11056821	11056849	1		chr8	903107	903136	3
chr12	9571926	9571954	3		chr18	11058602	11058630	1		chr9	903487	903516	4
chr11	9575322	9575350	1		chr8	11059714	11059742	6		chr8	903492	903521	2
chr18	9575697	9575725	241		chr18	11064138	11064166	16		chr11	905101	905130	2
chr6	9579026	9579054	83		chr1	11065117	11065145	1		chr5	905235	905264	2
chr7	9580999	9581027	2		chr7	11066348	11066376	1		chr10	905681	905710	3
chr17	9588800	9588828	225		chr4	11070914	11070942	82		chr19	905981	906010	2
chr8	9589761	9589789	119		chr6	11072620	11072648	7		chr8	906100	906129	1
chrX	9596121	9596149	3		chr9	11083053	11083081	2		chr11	906725	906754	25
chr8	9603239	9603267	53		chr16	11099936	11099964	165		chr5	907360	907389	1
chr5	9612047	9612075	144		chr17	11112250	11112278	4		chr5	907395	907424	6
chr9	9612207	9612235	22		chr16	11116777	11116805	107		chr11	907594	907623	8
chr6	9617446	9617474	511		chr10	11118100	11118128	1		chr19	907936	907965	6
chr4	9621397	9621425	15		chr17	11119999	11120027	260		chr12	908236	908265	1
chr3	9625675	9625703	24		chr8	11129428	11129456	18		chr2	909788	909817	3
chr8	9636372	9636400	23		chr20	11129819	11129847	1		chr7	909892	909921	5
chr16	9639124	9639152	2		chr8	11141793	11141821	9		chr20	909997	910026	1
chr21	9663119	9663147	4		chr21	11158521	11158549	1		chr11	910208	910237	706
chr4	9670840	9670868	324		chr20	11162951	11162979	108		chr12	911534	911563	1
chr1	9674397	9674425	13		chr8	11183196	11183224	11		chr4	911738	911767	1
chr21	9675397	9675425	6		chr18	11184130	11184158	10		chr6	912407	912436	4
chr16	9682582	9682610	223		chr20	11184139	11184167	4		chr18	912962	912991	1
chr20	9691774	9691802	88		chr8	11185451	11185479	220		chr2	913163	913192	1
chr7	9692403	9692431	157		chr4	11202959	11202987	1		chr4	913695	913724	1
chr3	9699085	9699113	753		chr7	11212405	11212433	143		chr11	916135	916164	4
chr12	9699942	9699970	20		chr8	11219866	11219894	215		chr8	916289	916318	1
chr4	9704194	9704222	14		chr6	11220530	11220558	114		chr8	916373	916402	43
chr12	9709439	9709467	8		chr7	11223086	11223114	45		chr10	916684	916713	5
chr2	9712106	9712134	14		chr1	11228674	11228702	113		chr10	916719	916748	1
chr5	9713478	9713506	151		chr17	11243468	11243496	1		chr18	916977	917006	1
chr17	9713522	9713550	238		chr20	11254389	11254417	1		chr18	917012	917041	3
chr5	9714831	9714859	227		chr2	11259912	11259940	2		chr10	918079	918108	1
chr5	9718897	9718925	45		chr9	11260864	11260892	3		chr9	919288	919317	1
chrY	9726863	9726891	10		chr9	11268336	11268364	1		chr9	919323	919352	129
chr12	9731388	9731416	104		chr1	11287939	11287967	4		chr18	920331	920360	1
chr7	9732450	9732478	2		chr11	11294773	11294801	1		chr18	920366	920395	1
chr17	9737264	9737292	37		chr12	11312483	11312511	234		chr8	920747	920776	156
chr4	9743177	9743205	57		chr9	11319866	11319894	1		chr8	920782	920811	3
chr19	9750438	9750466	1		chr7	11327652	11327680	379		chr6	922259	922288	1
chr10	9751130	9751158	54		chr12	11329356	11329384	4		chr20	924211	924240	4
chr4	9763300	9763328	98		chr20	11336161	11336189	229		chr12	924234	924263	1
chr16	9764107	9764135	4		chr18	11350975	11351003	1		chr11	924400	924429	7
chr4	9766113	9766141	40		chrX	11352014	11352042	292		chr10	926154	926183	1
chr16	9767280	9767308	16		chr19	11359091	11359119	2		chr12	926175	926204	2
chr12	9785493	9785521	33		chr6	11367527	11367555	135		chr18	926532	926561	1
chr19	9786072	9786100	5		chr8	11367708	11367736	12		chr17	926887	926916	1
chr16	9787745	9787773	69		chr3	11374545	11374573	4		chr10	928607	928636	3
chr2	9794369	9794397	71		chr18	11374554	11374582	200		chr8	928821	928850	1
chr9	9804191	9804219	258		chr6	11378586	11378614	8		chr18	928879	928908	1
chr16	9814093	9814121	2		chr17	11392977	11393005	397		chr5	929122	929151	3
chr8	9815437	9815465	23		chr8	11397996	11398024	555		chr20	929674	929703	2
chr1	9819784	9819812	89		chr1	11403016	11403044	1		chr18	929950	929979	2
chr19	9821510	9821538	3		chr2	11413211	11413239	1		chr10	929986	930015	2
chr19	9824969	9824997	2		chr18	11422651	11422679	5		chr12	930072	930101	59
chr16	9832046	9832074	6		chr5	11431566	11431594	13		chr18	930074	930103	2
chr8	9834094	9834122	139		chr8	11460659	11460687	692		chr3	930637	930666	1
chr2	9850843	9850871	1		chr3	11463661	11463689	2495		chr17	931024	931053	1
chrX	9859516	9859544	2		chr8	11467874	11467902	11		chr5	931169	931198	3
chr21	9859538	9859566	3		chr12	11468352	11468380	1		chr17	931724	931753	2
chr21	9859676	9859704	1		chr16	11476846	11476874	4		chr9	932881	932910	2
chr4	9865949	9865977	13		chr18	11477664	11477692	6		chr9	932916	932945	14
chrX	9871283	9871311	33		chr18	11478788	11478816	7		chr9	933196	933225	1
chr3	9872352	9872380	1		chrX	11479788	11479816	171		chr5	933772	933801	2
chr10	9874811	9874839	3		chr10	11480989	11481017	1		chr18	934553	934582	2
chr1	9877348	9877376	79		chr6	11485201	11485229	88		chr5	934833	934862	1
chr11	9878264	9878292	68		chr3	11494717	11494745	261		chr8	934948	934977	4
chr3	9883806	9883834	2		chr8	11499386	11499414	94		chr8	934983	935012	15
chr4	9885560	9885588	1		chr3	11504753	11504781	1		chr8	935295	935324	2
chr9	9891076	9891104	1		chr10	11520402	11520430	80		chr8	936746	936775	14
chr3	9895208	9895236	11		chr1	11529628	11529656	36		chr12	937888	937917	40
chr4	9896586	9896614	122		chr4	11530534	11530562	468		chr19	938220	938249	2
chr11	9907135	9907163	27		chr17	11564079	11564107	1		chr9	940621	940650	10
chr10	9911399	9911427	6		chr1	11580557	11580585	1		chr4	942010	942039	1
chr12	9919362	9919390	1		chr12	11590963	11590991	1		chr17	942048	942077	1
chr20	9925105	9925133	1		chr12	11592453	11592481	152		chr17	942083	942112	10
chr7	9942586	9942614	1		chr12	11595123	11595151	8		chr17	943537	943566	1
chr12	9952097	9952125	23		chr3	11616411	11616439	1		chr3	945333	945362	4
chr17	9957233	9957261	71		chr11	11626199	11626227	207		chr3	945406	945435	1
chr20	9957341	9957369	1		chr12	11626721	11626749	1		chr8	945869	945898	3
chr4	9957717	9957745	1		chr1	11627063	11627091	2		chr6	946890	946919	1
chr7	9963560	9963588	139		chr10	11631828	11631856	2		chr10	947409	947438	26
chr1	9964795	9964823	1		chr11	11635781	11635809	1		chr12	948970	948999	1
chr18	9966207	9966235	225		chr9	11636322	11636350	9		chr12	949005	949034	3
chrY	9966773	9966801	12		chr7	11641146	11641174	1		chr8	949071	949100	1
chr20	9967625	9967653	27		chr20	11680147	11680175	17		chr9	950371	950400	2
chr18	9982803	9982831	47		chr11	11688409	11688437	1		chr3	951991	952020	2
chrY	9987301	9987329	10		chr8	11689444	11689472	4		chr9	953155	953184	3
chr5	9992744	9992772	1		chr1	11700059	11700087	34		chr8	954101	954130	3
chr8	9995821	9995849	19		chrX	11707566	11707594	1		chr8	954136	954165	35
chr10	10001444	10001472	1		chr18	11708208	11708236	2		chr6	955381	955410	1
chrY	10001913	10001941	5		chr8	11712001	11712029	231		chr20	955647	955676	1
chr10	10003188	10003216	3		chr20	11712958	11712986	7		chr17	957162	957191	1
chr5	10018087	10018115	1		chr16	11714297	11714325	1		chr10	957429	957458	1
chr10	10020970	10020998	70		chr9	11721050	11721078	1		chr18	958860	958889	1
chr16	10022643	10022671	2		chr9	11724349	11724377	1		chr6	959410	959439	4
chr1	10024977	10025005	5		chr9	11724915	11724943	259		chr6	959445	959474	1
chr6	10026558	10026586	26		chr3	11727304	11727332	2		chr17	959686	959715	1
chr18	10035806	10035834	8		chr12	11731148	11731176	515		chr18	959740	959769	3
chr6	10036847	10036875	6		chr8	11757108	11757136	4		chr18	959775	959804	1
chrY	10039758	10039786	173		chr19	11765749	11765777	2		chr7	961592	961621	2
chr6	10040209	10040237	26		chr19	11766373	11766401	82		chr10	962010	962039	1
chr18	10047705	10047733	4		chr6	11780251	11780279	2		chr10	963145	963174	1
chr12	10048065	10048093	1		chr20	11794599	11794627	6		chr9	963677	963706	1
chrY	10048367	10048395	10		chrX	11802148	11802176	5		chr12	964428	964457	2
chr18	10056140	10056168	1		chr4	11811273	11811301	1		chr2	965885	965914	1
chrY	10057382	10057410	2		chr6	11823469	11823497	5		chr9	966382	966411	3
chr10	10058912	10058940	191		chr3	11831603	11831631	10		chr16	966744	966773	1
chr11	10065894	10065922	3		chr9	11835281	11835309	119		chr5	966940	966969	31
chr11	10068206	10068234	1		chr17	11836693	11836721	23		chr20	967996	968025	25
chr8	10068664	10068692	17		chr12	11842459	11842487	137		chr20	968449	968478	1
chr7	10073123	10073151	605		chr8	11844002	11844030	6		chr20	968484	968513	3
chr20	10085295	10085323	224		chr8	11845650	11845678	6		chr11	969789	969818	1
chr8	10109329	10109357	10		chr3	11855688	11855716	19		chr12	970705	970734	1
chr3	10114676	10114704	151		chr18	11865460	11865488	3		chr16	971199	971228	1
chr19	10125809	10125837	5		chr19	11867809	11867837	3		chr3	972260	972289	1
chr19	10125843	10125871	137		chr18	11875653	11875681	1		chr3	972295	972324	2
chr12	10138212	10138240	27		chr17	11876482	11876510	1		chr12	972303	972332	8
chr20	10141061	10141089	4		chr8	11877379	11877407	2		chr6	973091	973120	1
chr4	10146753	10146781	1		chr5	11879721	11879749	3		chr12	974405	974434	1
chr12	10147880	10147908	43		chr11	11880715	11880743	51		chr10	975831	975860	14
chr4	10148552	10148580	57		chr17	11888329	11888357	1		chr18	977846	977875	1
chr17	10152666	10152694	77		chr2	11917190	11917218	137		chr17	978903	978932	5
chr20	10152750	10152778	34		chr2	11917224	11917252	1		chr17	979533	979562	56
chr7	10160192	10160220	216		chr17	11934728	11934756	2		chr3	979540	979569	2
chr8	10162736	10162764	157		chr3	11936108	11936136	6		chr18	979956	979985	1
chr12	10168327	10168355	14		chrX	11942782	11942810	1		chr17	980615	980644	2
chr4	10173145	10173173	28		chr3	11952750	11952778	1		chr8	981062	981091	3
chr10	10175337	10175365	1		chr8	11976918	11976946	4		chr3	981304	981333	1
chr12	10177296	10177324	30		chr8	11979766	11979794	1		chr18	982610	982639	4
chr4	10193358	10193386	2		chr8	11980282	11980310	2		chr12	983163	983192	12
chr5	10195977	10196005	3		chr9	11993222	11993250	274		chr10	983371	983400	5
chr7	10199378	10199406	2		chr7	11999370	11999398	1		chr12	983403	983432	6
chr8	10213706	10213734	99		chr8	12002295	12002323	30		chr17	983521	983550	90
chr8	10228658	10228686	299		chr4	12012568	12012596	2		chr16	985628	985657	2
chr19	10233044	10233072	35		chr20	12017793	12017821	29		chr16	985663	985692	1
chr5	10243213	10243241	4		chr11	12033974	12034002	9		chr17	985958	985987	5
chr10	10260566	10260594	8		chr11	12034152	12034180	1		chr19	986076	986105	1
chr2	10269113	10269141	2		chr8	12034565	12034593	7		chr17	986940	986969	11
chr12	10270482	10270510	1		chr3	12043897	12043925	1		chr20	987069	987098	44
chr17	10279149	10279177	153		chr20	12044504	12044532	1		chr8	987842	987871	227
chr20	10286559	10286587	5		chr11	12050872	12050900	1		chr11	988507	988536	4
chr8	10287701	10287729	5		chr11	12056506	12056534	2		chr12	989493	989522	1
chr6	10305939	10305967	196		chr19	12058386	12058414	9		chr20	991172	991201	1
chr4	10314047	10314075	2		chr10	12059532	12059560	5		chr9	991535	991564	2
chr2	10318049	10318077	1		chr8	12087548	12087576	2		chr9	991675	991704	1
chr11	10323829	10323857	38		chr1	12091972	12092000	108		chr11	992371	992400	15
chr12	10328625	10328653	62		chr4	12093498	12093526	5		chr3	992753	992782	1
chr11	10330875	10330903	121		chr7	12100072	12100100	677		chr18	994642	994671	1
chr5	10333406	10333434	10		chr3	12108328	12108356	17		chr6	994941	994970	1
chr1	10337909	10337937	3		chr3	12113001	12113029	1		chr6	994976	995005	2
chr11	10341631	10341659	6		chr4	12124283	12124311	421		chr2	995802	995831	1
chr5	10350341	10350369	277		chr4	12124642	12124670	28		chr5	996042	996071	3
chr9	10351985	10352013	10		chr2	12128908	12128936	64		chr11	996615	996644	45
chr4	10355102	10355130	48		chr4	12132271	12132299	1		chr12	996640	996669	2
chr7	10356668	10356696	8		chr9	12141384	12141412	7		chr10	997140	997169	3
chr6	10364523	10364551	55		chr7	12145725	12145753	16		chr10	997175	997204	106
chr5	10364776	10364804	104		chr5	12157366	12157394	1		chr8	997288	997317	7
chr4	10376020	10376048	328		chr10	12167041	12167069	99		chr6	997952	997981	3
chr4	10392648	10392676	93		chr7	12180474	12180502	1		chr6	999098	999127	1
chr11	10394284	10394312	17		chr6	12202153	12202181	66		chr11	999754	999783	18
chr4	10396181	10396209	23		chr7	12210271	12210299	171		chr3	999951	999980	2
chr4	10396215	10396243	1		chr12	12215476	12215504	29		chr12	1000021	1000050	4
chr7	10398418	10398446	30		chr2	12218089	12218117	3		chr1	1000708	1000737	231
chr7	10405623	10405651	60		chr6	12228834	12228862	1		chr20	1002442	1002471	2
chr7	10406047	10406075	3		chr1	12232638	12232666	70		chr8	1003381	1003410	14
chr18	10408668	10408696	171		chr8	12237070	12237098	179		chr10	1003612	1003641	1
chr11	10412496	10412524	43		chr5	12241179	12241207	79		chr18	1003756	1003785	30
chr7	10413494	10413522	21		chr7	12248715	12248743	10		chr9	1003926	1003955	38
chr20	10415939	10415967	23		chr9	12249909	12249937	318		chr8	1004096	1004125	1
chr20	10415973	10416001	1		chr8	12253423	12253451	82		chr8	1004131	1004160	5
chr9	10421140	10421168	23		chr17	12258554	12258582	3		chr2	1006963	1006992	1
chr9	10422808	10422836	3		chr16	12263092	12263120	1		chr3	1007431	1007460	1
chr9	10422842	10422870	32		chr7	12265442	12265470	2		chr3	1007717	1007746	1
chr2	10424208	10424236	2		chr4	12290802	12290830	4		chr8	1007838	1007867	3
chr17	10428426	10428454	33		chr1	12294967	12294995	135		chr20	1008255	1008284	1
chr8	10438165	10438193	13		chr10	12301826	12301854	2		chr20	1008290	1008319	1
chr12	10445343	10445371	1		chr19	12308699	12308727	2		chr8	1008902	1008931	1
chr20	10450711	10450739	1		chr5	12312208	12312236	258		chr10	1009163	1009192	1
chr4	10457651	10457679	21		chr16	12314617	12314645	4		chr12	1010497	1010526	1
chr10	10463009	10463037	2		chr7	12318685	12318713	52		chr12	1012660	1012689	2
chr18	10463486	10463514	43		chr10	12324204	12324232	11		chr6	1012698	1012727	7
chr12	10471435	10471463	2		chr1	12324405	12324433	192		chr18	1013337	1013366	20
chr21	10475184	10475212	3		chrX	12328168	12328196	18		chr6	1013903	1013932	41
chr11	10488346	10488374	20		chrX	12328202	12328230	10		chr2	1015235	1015264	2
chr5	10504168	10504196	79		chr1	12333269	12333297	2		chr16	1015492	1015521	1
chr6	10511433	10511461	8		chr7	12343662	12343690	7		chr17	1015594	1015623	78
chr18	10535844	10535872	38		chr7	12348459	12348487	1		chr9	1016100	1016129	1
chr8	10538709	10538737	192		chr8	12351248	12351276	2		chr3	1016627	1016656	1
chr3	10540354	10540382	66		chr11	12358374	12358402	143		chr3	1016711	1016740	2
chr11	10541637	10541665	109		chr16	12358608	12358636	1		chr20	1016766	1016795	1
chr16	10546303	10546331	1		chr8	12370884	12370912	6		chr2	1017129	1017158	7
chr16	10546337	10546365	204		chr12	12392190	12392218	383		chr10	1017646	1017675	2
chr8	10546585	10546613	134		chr11	12398837	12398865	2		chr18	1017671	1017700	1
chr8	10557818	10557846	18		chr18	12400269	12400297	84		chr18	1018142	1018171	1
chr7	10574684	10574712	1		chrX	12405283	12405311	1		chr16	1018245	1018274	9
chr5	10583005	10583033	15		chr20	12405695	12405723	86		chr8	1022287	1022316	19
chr7	10585639	10585667	1		chr7	12406697	12406725	1		chr3	1022418	1022447	2
chr18	10585811	10585839	63		chr1	12407751	12407779	3		chr17	1022936	1022965	1
chr9	10587545	10587573	27		chr12	12408150	12408178	71		chr20	1023294	1023323	10
chr7	10591878	10591906	17		chr17	12420280	12420308	26		chr6	1023601	1023630	1
chr9	10593888	10593916	202		chr9	12440934	12440962	18		chr6	1023636	1023665	1
chr16	10610624	10610652	1		chr10	12455154	12455182	381		chr17	1024068	1024097	12
chr12	10615982	10616010	2		chr5	12464738	12464766	1		chr16	1025618	1025647	58
chr10	10625437	10625465	5		chr9	12468156	12468184	1		chr20	1025793	1025822	1
chr12	10627637	10627665	1		chr12	12473461	12473489	1		chr16	1026692	1026721	2
chr11	10629191	10629219	7		chr20	12473561	12473589	4		chr6	1026730	1026759	1
chr3	10631853	10631881	23		chr12	12478449	12478477	175		chr16	1027122	1027151	1
chr7	10640500	10640528	7		chr18	12482790	12482818	1		chr16	1028937	1028966	2
chr12	10642192	10642220	12		chr1	12484823	12484851	1		chr3	1029158	1029187	3
chr18	10651271	10651299	1		chr10	12492460	12492488	35		chr16	1029589	1029618	1
chr11	10654050	10654078	439		chr2	12496575	12496603	1		chr20	1030247	1030276	2
chr18	10658613	10658641	2		chr1	12500156	12500184	45		chr18	1031684	1031713	5
chr5	10660367	10660395	25		chr3	12500859	12500887	88		chr7	1032064	1032093	1
chr5	10661538	10661566	5		chr6	12508178	12508206	31		chr6	1033109	1033138	1
chr1	10662462	10662490	5		chr8	12548716	12548744	68		chr10	1033113	1033142	3
chr5	10666685	10666713	6		chr5	12549150	12549178	1		chr3	1033856	1033885	2
chr2	10666836	10666864	1		chr6	12551315	12551343	1		chr6	1033977	1034006	4
chr10	10671824	10671852	1		chr12	12552488	12552516	3		chr3	1034024	1034053	2
chr10	10673376	10673404	25		chr11	12559468	12559496	92		chr1	1034238	1034267	1
chr4	10677297	10677325	404		chr5	12568809	12568837	1		chr1	1034273	1034302	1
chr5	10679151	10679179	29		chr1	12571493	12571521	1		chr6	1034358	1034387	1
chrX	10684989	10685017	2		chr1	12575791	12575819	148		chr12	1034630	1034659	2
chr2	10691991	10692019	7		chr20	12578361	12578389	3		chr19	1036374	1036403	1
chr10	10694590	10694618	3		chr11	12582122	12582150	6		chr2	1037015	1037044	2
chr9	10694849	10694877	9		chr10	12589893	12589921	51		chr6	1038265	1038294	1
chr3	10699256	10699284	14		chr10	12590448	12590476	2		chr9	1039023	1039052	1
chr21	10702361	10702389	88		chr2	12592802	12592830	1		chr9	1039153	1039182	2
chr21	10703203	10703231	14		chr8	12599428	12599456	9		chr5	1040501	1040530	20
chr21	10710566	10710594	113		chr3	12600225	12600253	38		chr12	1040856	1040885	2
chr2	10716063	10716091	17		chr5	12609619	12609647	3		chr18	1041251	1041280	2
chr12	10717071	10717099	2		chr4	12625192	12625220	1		chr18	1041286	1041315	1
chr21	10718206	10718234	2		chr4	12639295	12639323	61		chr9	1042078	1042107	1
chr21	10719835	10719863	3		chr17	12647537	12647565	1		chr17	1042088	1042117	3
chr21	10723898	10723926	1		chr7	12650988	12651016	494		chr2	1042305	1042334	1
chr21	10723932	10723960	1		chr5	12651143	12651171	1		chr18	1042598	1042627	1
chr21	10725758	10725786	2		chr12	12683400	12683428	25		chr12	1042644	1042673	1
chr8	10727632	10727660	258		chr17	12684790	12684818	3		chr12	1042679	1042708	1
chr7	10739288	10739316	10		chr1	12696501	12696529	1		chr18	1043431	1043460	3
chr11	10746864	10746892	27		chr12	12696809	12696837	4		chr9	1044095	1044124	6
chr3	10755821	10755849	13		chr17	12696979	12697007	2		chr2	1044776	1044805	1
chr21	10760754	10760782	5		chr2	12697372	12697400	20		chr2	1044811	1044840	4
chr3	10763535	10763563	2		chr9	12715375	12715403	1		chr2	1045114	1045143	12
chr20	10765845	10765873	15		chr7	12715850	12715878	1		chr16	1045269	1045298	1
chr21	10766398	10766426	3		chr10	12717306	12717334	7		chr16	1045978	1046007	2
chr7	10767674	10767702	24		chr16	12733340	12733368	1		chr4	1046507	1046536	1
chr7	10782340	10782368	4		chr20	12733954	12733982	13		chr10	1046539	1046568	261
chr7	10783417	10783445	27		chr6	12743105	12743133	1		chr3	1046588	1046617	4
chr5	10789788	10789816	28		chr4	12751659	12751687	2		chr6	1048520	1048549	2
chr20	10800721	10800749	13		chr16	12755214	12755242	140		chr12	1048790	1048819	2
chr7	10808124	10808152	87		chr18	12758449	12758477	1		chr12	1048825	1048854	4
chr7	10812441	10812469	48		chr18	12758483	12758511	163		chr8	1049627	1049656	2
chr5	10820441	10820469	7		chr7	12760810	12760838	276		chr17	1051169	1051198	1
chr4	10848829	10848857	57		chr5	12771223	12771251	1		chr12	1051320	1051349	2
chr8	10867609	10867637	1		chr16	12774068	12774096	2		chr11	1051374	1051403	8
chr6	10869986	10870014	6		chr20	12776981	12777009	5		chr6	1053431	1053460	84
chr20	10873739	10873767	36		chr3	12785921	12785949	346		chr6	1053466	1053495	5
chr8	10880229	10880257	2		chr12	12786603	12786631	11		chr20	1053672	1053701	1
chr19	10893394	10893422	60		chr18	12801932	12801960	222		chr5	1053826	1053855	2
chr7	10899733	10899761	22		chr4	12808538	12808566	1		chr2	1055078	1055107	1
chr17	10904585	10904613	155		chr9	12808970	12808998	1		chr4	1057070	1057099	1
chr20	10907101	10907129	117		chr16	12814200	12814228	1		chr4	1057105	1057134	2
chr18	10907755	10907783	46		chr17	12815596	12815624	1		chr2	1057818	1057847	1
chr11	10927832	10927860	130		chr8	12822577	12822605	73		chr2	1058461	1058490	184
chr17	10935287	10935315	2		chr6	12824010	12824038	567		chr2	1059175	1059204	1
chr2	10938420	10938448	301		chr1	12832157	12832185	1		chr20	1060042	1060071	25
chr9	10941918	10941946	1		chr8	12851639	12851667	1		chr17	1060435	1060464	31
chrX	10962548	10962576	25		chr8	12855811	12855839	1		chr1	1062629	1062658	5
chrX	10964300	10964328	143		chr6	12862286	12862314	398		chr20	1063381	1063410	2
chr4	10969686	10969714	50		chr9	12867189	12867217	2		chr6	1063860	1063889	1
chrX	10975280	10975308	11		chr3	12871102	12871130	121		chr6	1064523	1064552	1
chrX	10975314	10975342	1		chrX	12882040	12882068	15		chr19	1065892	1065921	1
chr18	10977010	10977038	38		chr1	12889121	12889149	1		chr2	1066421	1066450	2
chrX	10979076	10979104	645		chr8	12906927	12906955	15		chr8	1067027	1067056	1
chr8	10991658	10991686	741		chr10	12908064	12908092	1		chr2	1067622	1067651	6
chr17	10995922	10995950	1		chrX	12908076	12908104	1		chr2	1067657	1067686	8
chr2	11006600	11006628	19		chr18	12917735	12917763	63		chr9	1068528	1068557	6
chr4	11040521	11040549	116		chr11	12919522	12919550	2		chr1	1069050	1069079	1
chr9	11041815	11041843	171		chr2	12928620	12928648	3		chr8	1069256	1069285	1
chr11	11049505	11049533	3		chr9	12936629	12936657	1		chr6	1069872	1069901	1
chr9	11053010	11053038	210		chr9	12937590	12937618	219		chr2	1070294	1070323	4
chr10	11057213	11057241	547		chrX	12942688	12942716	45		chr3	1072561	1072590	1
chr17	11057316	11057344	83		chrX	12969336	12969364	226		chr10	1073314	1073343	1
chr18	11058684	11058712	71		chr16	12978433	12978461	2		chr10	1073349	1073378	26
chr18	11061014	11061042	1		chr9	12982144	12982172	70		chr9	1074155	1074184	1
chr9	11062870	11062898	7		chr6	12993335	12993363	1		chr17	1075673	1075702	2
chr7	11110746	11110774	69		chr20	12998170	12998198	5		chr19	1076103	1076132	2
chr17	11112250	11112278	350		chr10	13004903	13004931	3		chr6	1076670	1076699	1
chr5	11117268	11117296	242		chr7	13008328	13008356	1		chr12	1077582	1077611	2
chr7	11117428	11117456	36		chr9	13030852	13030880	1		chr2	1079568	1079597	8
chr21	11125309	11125337	243		chr18	13036831	13036859	1		chr10	1080958	1080987	12
chr1	11125916	11125944	245		chr9	13041508	13041536	308		chr6	1081564	1081593	2
chr20	11129819	11129847	1		chr11	13045391	13045419	63		chr8	1081983	1082012	1
chr2	11134050	11134078	5		chr9	13057077	13057105	15		chr7	1082457	1082486	1
chrX	11151520	11151548	1		chr3	13060276	13060304	1		chr20	1082766	1082795	3
chr10	11154913	11154941	9		chr17	13066226	13066254	2		chr8	1082800	1082829	1
chr21	11158521	11158549	2		chr8	13067315	13067343	1		chr8	1085088	1085117	1
chr10	11160441	11160469	1		chr16	13070844	13070872	8		chr6	1085451	1085480	2
chr5	11177689	11177717	56		chr16	13082113	13082141	1		chr18	1085646	1085675	1
chr4	11178012	11178040	45		chr3	13085921	13085949	75		chr8	1085738	1085767	114
chr11	11190379	11190407	2		chr2	13087216	13087244	2		chr4	1085880	1085909	2
chr11	11190423	11190451	372		chr8	13087450	13087478	275		chr8	1086471	1086500	2
chr1	11207827	11207855	26		chr10	13090127	13090155	1		chr8	1086506	1086535	5
chr11	11214533	11214561	13		chr2	13094512	13094540	100		chr16	1087056	1087085	2
chrX	11226781	11226809	5		chr17	13101110	13101138	84		chr7	1087413	1087442	1
chr9	11230589	11230617	7		chr5	13147202	13147230	5		chr11	1087780	1087809	1
chr5	11233897	11233925	73		chr7	13158676	13158704	1		chr8	1088020	1088049	5
chr17	11236201	11236229	13		chr17	13164640	13164668	50		chr8	1088055	1088084	30
chr16	11238530	11238558	8		chr9	13171021	13171049	1		chr6	1089241	1089270	28
chr3	11240856	11240884	1		chr12	13189704	13189732	37		chr3	1090523	1090552	1
chr6	11255784	11255812	1		chr7	13194099	13194127	8		chr18	1090746	1090775	2
chr10	11259030	11259058	277		chr16	13199169	13199197	1		chr4	1091134	1091163	5
chr16	11302270	11302298	17		chr6	13202715	13202743	47		chr10	1091216	1091245	1
chr9	11303340	11303368	64		chr17	13202957	13202985	1		chr20	1091252	1091281	4
chr1	11306127	11306155	160		chr2	13207607	13207635	703		chr8	1091797	1091826	1
chr7	11314741	11314769	5		chr11	13210845	13210873	8		chr8	1091832	1091861	1
chr12	11321684	11321712	371		chr9	13214594	13214622	153		chr1	1091982	1092011	2
chr1	11322704	11322732	43		chr11	13219218	13219246	14		chr18	1092296	1092325	4
chr6	11324937	11324965	160		chr12	13227713	13227741	103		chr18	1092331	1092360	1
chr4	11325283	11325311	2		chr4	13230189	13230217	3		chr20	1092551	1092580	1
chr7	11327686	11327714	1		chr5	13234075	13234103	9		chr20	1092586	1092615	1
chr12	11329356	11329384	1		chr18	13244641	13244669	1		chr17	1094540	1094569	5
chr4	11334490	11334518	70		chr16	13246808	13246836	15		chr10	1094996	1095025	3
chr17	11345784	11345812	44		chr16	13263146	13263174	2		chr4	1095596	1095625	67
chr12	11347015	11347043	14		chr6	13266832	13266860	1		chr17	1095774	1095803	1
chr18	11350941	11350969	1		chr9	13272802	13272830	527		chr10	1096444	1096473	3
chr18	11354213	11354241	1		chr12	13287758	13287786	173		chr3	1096489	1096518	1
chr12	11370483	11370511	66		chrX	13289161	13289189	6		chr2	1096780	1096809	5
chr6	11378586	11378614	1		chr10	13298214	13298242	4		chr17	1097270	1097299	2
chr10	11381567	11381595	44		chr2	13307326	13307354	3		chr4	1097590	1097619	18
chr8	11391948	11391976	1		chr4	13309319	13309347	212		chr8	1098304	1098333	3
chrX	11397846	11397874	2		chr18	13313483	13313511	380		chr7	1098467	1098496	4
chr2	11398612	11398640	12		chr9	13325404	13325432	1		chr3	1098849	1098878	1
chr8	11412173	11412201	194		chr11	13330225	13330253	2		chr18	1100715	1100744	1
chr2	11413211	11413239	1		chr12	13331563	13331591	2		chr10	1101416	1101445	2
chr4	11413729	11413757	50		chr16	13335892	13335920	1		chr6	1101428	1101457	1
chr18	11422651	11422679	2		chr9	13337082	13337110	6		chr10	1102272	1102301	1
chr17	11423279	11423307	7		chr2	13338746	13338774	1		chr4	1103127	1103156	1
chr6	11439954	11439982	37		chr8	13350797	13350825	2		chr8	1103458	1103487	10
chr16	11452401	11452429	355		chr9	13356988	13357016	1		chr12	1105081	1105110	4
chr3	11463661	11463689	1334		chr18	13357537	13357565	8		chr18	1105262	1105291	2
chr12	11468352	11468380	8		chr8	13371555	13371583	1		chr17	1106059	1106088	266
chr11	11470052	11470080	133		chr9	13373550	13373578	33		chr17	1106094	1106123	1
chr18	11477664	11477692	16		chr8	13374401	13374429	1		chr3	1106993	1107022	1
chr18	11478788	11478816	27		chr5	13375409	13375437	4		chr12	1110626	1110655	6
chr8	11480591	11480619	216		chr19	13381897	13381925	80		chr19	1112097	1112126	1
chr10	11489526	11489554	1		chrX	13384823	13384851	7		chr6	1112926	1112955	2
chr7	11490470	11490498	217		chr12	13399125	13399153	45		chr6	1112961	1112990	6
chr8	11506491	11506519	97		chr20	13408235	13408263	215		chr6	1113249	1113278	1
chr3	11506823	11506851	7		chr16	13422799	13422827	1		chr18	1113308	1113337	6
chr7	11510517	11510545	94		chr20	13432775	13432803	1		chr4	1113953	1113982	3
chr2	11513026	11513054	20		chr12	13432898	13432926	1		chr4	1113988	1114017	2
chr5	11518372	11518400	20		chr8	13437922	13437950	302		chr18	1114462	1114491	3
chr8	11520730	11520758	76		chr10	13441143	13441171	4		chr8	1114750	1114779	21
chr20	11520920	11520948	6		chr12	13442287	13442315	259		chr2	1115317	1115346	3
chr8	11523120	11523148	50		chr20	13444086	13444114	1		chr16	1115409	1115438	1
chr9	11541890	11541918	71		chr8	13445031	13445059	2		chr10	1116237	1116266	3
chr18	11543230	11543258	1		chr8	13461515	13461543	14		chr4	1116644	1116673	51
chr3	11564167	11564195	1		chr7	13471274	13471302	5		chr6	1117648	1117677	1
chr8	11576122	11576150	50		chr12	13477368	13477396	19		chr10	1119240	1119269	1
chr3	11577382	11577410	2		chr3	13479821	13479849	6		chr8	1120222	1120251	1
chr3	11580459	11580487	6		chr10	13485235	13485263	7		chr6	1120347	1120376	1
chr9	11581899	11581927	1		chr11	13486594	13486622	1		chr18	1120388	1120417	1
chr18	11598194	11598222	25		chr4	13488174	13488202	1		chr4	1120940	1120969	1
chr4	11615888	11615916	1		chr12	13502913	13502941	6		chr20	1121362	1121391	1
chr7	11619687	11619715	1		chr9	13503505	13503533	237		chr17	1121526	1121555	21
chr10	11631828	11631856	1		chr3	13509079	13509107	15		chr1	1122612	1122641	3
chr3	11648322	11648350	2		chr6	13509681	13509709	2		chr1	1122647	1122676	6
chr2	11651294	11651322	5		chr9	13514797	13514825	1		chr9	1122705	1122734	1
chr2	11653199	11653227	3		chrY	13518228	13518256	8		chr9	1122740	1122769	8
chrX	11662322	11662350	1		chr10	13519891	13519919	360		chr5	1123857	1123886	2
chr6	11666850	11666878	13		chr19	13540335	13540363	4		chr5	1124190	1124219	1
chr6	11689055	11689083	11		chr17	13552696	13552724	14		chr17	1125193	1125222	1
chr1	11700059	11700087	17		chr11	13554216	13554244	1		chr1	1126495	1126524	4
chr1	11700852	11700880	1		chrY	13560715	13560743	1		chr1	1126530	1126559	2
chr8	11701604	11701632	208		chrY	13560749	13560777	2		chr18	1126750	1126779	1
chr8	11705638	11705666	61		chr9	13562999	13563027	1		chr2	1127059	1127088	1
chr18	11708208	11708236	14		chr19	13578076	13578104	8		chr10	1127662	1127691	8
chr8	11712001	11712029	42		chr11	13593242	13593270	15		chr11	1129172	1129201	1
chr20	11712958	11712986	11		chrY	13601953	13601981	12		chr2	1129315	1129344	6
chr8	11713268	11713296	2		chr17	13612220	13612248	388		chr8	1131294	1131323	89
chr10	11714088	11714116	151		chr5	13615310	13615338	7		chr20	1131533	1131562	74
chr9	11721721	11721749	216		chr5	13622387	13622415	1		chr12	1132192	1132221	4
chr9	11727029	11727057	2		chr10	13630799	13630827	136		chr4	1132795	1132824	1
chr8	11730150	11730178	4		chr11	13637659	13637687	4		chr4	1132830	1132859	2
chr11	11732500	11732528	138		chr3	13685819	13685847	55		chr17	1133537	1133566	4
chr8	11733282	11733310	1		chr12	13689303	13689331	38		chr7	1133648	1133677	2
chr8	11743523	11743551	24		chr8	13691413	13691441	2		chr10	1134263	1134292	2
chr5	11777666	11777694	51		chr12	13699487	13699515	73		chr6	1134634	1134663	48
chr8	11781386	11781414	64		chr16	13731428	13731456	3		chr6	1134669	1134698	1
chr16	11782637	11782665	15		chr10	13739103	13739131	1		chr12	1135034	1135063	270
chr11	11783710	11783738	237		chr7	13765837	13765865	35		chr18	1135302	1135331	1
chr12	11783976	11784004	262		chr2	13775045	13775073	1		chr6	1135380	1135409	4
chr12	11787933	11787961	1		chr4	13775769	13775797	24		chr2	1136341	1136370	320
chrX	11802148	11802176	11		chr17	13785702	13785730	21		chr17	1137529	1137558	3
chr2	11805183	11805211	4		chr20	13790543	13790571	4		chr12	1137650	1137679	5
chr12	11810481	11810509	1		chr5	13798533	13798561	48		chr3	1137782	1137811	2
chr9	11810491	11810519	8		chr12	13800193	13800221	202		chr17	1137959	1137988	2
chr4	11811273	11811301	12		chr12	13818165	13818193	62		chr17	1137994	1138023	2
chr8	11818873	11818901	123		chr8	13823947	13823975	2		chr18	1138970	1138999	4
chr1	11833314	11833342	12		chr8	13832610	13832638	1		chr12	1139283	1139312	5
chr11	11835089	11835117	3		chr7	13834353	13834381	219		chr12	1139318	1139347	4
chr17	11836693	11836721	2		chr19	13845673	13845701	161		chr9	1139463	1139492	2
chr8	11838951	11838979	48		chr17	13852581	13852609	1		chr8	1141624	1141653	1
chr11	11852995	11853023	1		chr9	13858254	13858282	1		chr5	1141733	1141762	2
chr18	11853258	11853286	26		chr18	13861502	13861530	3		chr20	1143392	1143421	3
chr4	11874863	11874891	290		chr18	13862614	13862642	5		chr7	1144560	1144589	1
chr7	11875629	11875657	96		chrX	13868485	13868513	4		chr12	1145212	1145241	1
chr17	11876482	11876510	8		chr18	13872911	13872939	9		chr4	1146105	1146134	1
chr1	11920812	11920840	28		chr3	13873793	13873821	1		chr2	1149239	1149268	1
chr7	11921883	11921911	1		chr2	13877616	13877644	5		chr8	1150754	1150783	6
chr4	11932971	11932999	43		chr18	13879744	13879772	1		chr5	1150823	1150852	3
chr18	11933309	11933337	69		chr1	13882848	13882876	41		chr12	1152743	1152772	1
chr3	11936108	11936136	4		chr11	13888078	13888106	1		chr10	1152747	1152776	1
chrX	11940366	11940394	9		chr3	13891326	13891354	587		chr12	1152778	1152807	1
chr9	11948261	11948289	1		chr1	13891630	13891658	61		chr10	1152782	1152811	3
chr17	11949671	11949699	158		chr10	13910291	13910319	375		chr8	1153446	1153475	11
chr17	11976142	11976170	241		chr4	13925390	13925418	2		chr17	1153773	1153802	2
chr11	11981008	11981036	28		chr18	13932711	13932739	8		chr4	1154122	1154151	1
chr8	11996071	11996099	2		chr5	13936846	13936874	21		chr4	1154157	1154186	3
chr6	11998337	11998365	57		chr19	13938904	13938932	313		chr8	1154788	1154817	1
chr3	11998617	11998645	6		chr11	13942247	13942275	250		chr19	1155097	1155126	1
chr8	12002295	12002323	4		chr11	13959178	13959206	4		chr8	1155471	1155500	1
chr17	12008466	12008494	26		chr17	13959303	13959331	1		chr1	1156240	1156269	1
chr6	12024115	12024143	1		chr10	13960853	13960881	6		chr20	1156332	1156361	2
chr17	12024186	12024214	32		chr6	13967474	13967502	6		chr20	1156367	1156396	17
chr12	12032197	12032225	19		chrY	13970159	13970187	5		chr3	1157135	1157164	5
chr18	12033924	12033952	28		chr3	13981471	13981499	1		chr18	1157228	1157257	6
chr8	12034565	12034593	25		chr3	14001172	14001200	269		chr20	1158404	1158433	1
chr6	12035153	12035181	1		chr20	14008434	14008462	2		chr2	1158508	1158537	4
chr5	12038300	12038328	14		chr11	14013482	14013510	3		chr17	1160271	1160300	4
chr18	12046160	12046188	51		chr20	14013689	14013717	12		chr17	1160306	1160335	2
chr7	12062267	12062295	36		chr2	14021307	14021335	10		chr9	1160782	1160811	1
chr7	12065995	12066023	137		chr7	14021990	14022018	3		chr1	1160802	1160831	1
chr11	12069321	12069349	80		chr9	14022097	14022125	190		chr8	1161079	1161108	3
chr16	12080863	12080891	8		chr4	14024395	14024423	1		chr16	1161788	1161817	2
chr19	12093616	12093644	2		chr3	14030850	14030878	5		chr17	1164127	1164156	1
chr9	12105722	12105750	2		chr7	14033681	14033709	74		chr17	1164162	1164191	2
chr18	12108658	12108686	24		chr18	14041811	14041839	2		chr7	1165038	1165067	1
chr7	12110148	12110176	1		chr16	14043396	14043424	11		chr16	1165511	1165540	6
chr12	12114422	12114450	13		chr7	14051658	14051686	10		chr16	1165546	1165575	2
chr6	12121626	12121654	36		chr11	14053930	14053958	3		chr12	1165927	1165956	1
chr4	12132753	12132781	188		chr16	14057215	14057243	6		chr12	1165962	1165991	20
chr4	12135748	12135776	1		chr11	14066668	14066696	14		chr9	1166007	1166036	1
chr6	12140930	12140958	7		chr2	14066924	14066952	1		chr4	1167450	1167479	10
chr11	12160410	12160438	33		chr3	14070201	14070229	2		chr18	1167467	1167496	2
chr10	12174387	12174415	53		chr10	14083305	14083333	150		chr20	1168120	1168149	39
chr11	12185672	12185700	8		chrY	14088783	14088811	1		chr6	1169408	1169437	1
chr2	12191040	12191068	178		chr6	14089082	14089110	1		chr6	1169443	1169472	1
chr5	12202703	12202731	4		chr10	14094442	14094470	41		chr20	1170385	1170414	1
chr7	12205504	12205532	169		chr17	14102532	14102560	3		chr18	1170693	1170722	536
chr5	12207465	12207493	16		chr7	14102993	14103021	3		chr7	1171513	1171542	5
chr7	12210344	12210372	53		chr18	14104971	14104999	29		chr17	1173557	1173586	3
chr10	12212139	12212167	38		chr18	14105139	14105167	2		chr7	1176371	1176400	3
chr12	12215476	12215504	10		chr5	14112413	14112441	6		chr7	1176445	1176474	1
chr20	12233029	12233057	1		chr3	14119740	14119768	2		chr3	1177194	1177223	7
chr8	12237070	12237098	391		chr1	14120381	14120409	112		chr10	1177358	1177387	3
chr17	12238772	12238800	3		chrY	14120625	14120653	4		chr2	1177422	1177451	14
chr7	12255151	12255179	34		chr4	14120887	14120915	7		chr8	1179802	1179831	1
chr2	12260603	12260631	49		chr4	14144310	14144338	5		chr9	1179827	1179856	1
chr17	12261266	12261294	35		chrY	14153377	14153405	2		chr9	1182740	1182769	2
chr7	12265442	12265470	7		chr2	14155909	14155937	59		chr8	1183649	1183678	2
chr6	12268024	12268052	1		chr12	14159615	14159643	1		chr20	1183883	1183912	2
chr5	12281198	12281226	1		chr6	14166301	14166329	1		chr3	1184825	1184854	1
chr5	12284770	12284798	1		chr17	14171239	14171267	8		chr2	1185607	1185636	7
chr7	12292866	12292894	13		chr16	14189225	14189253	2		chr5	1185869	1185898	1
chr7	12298167	12298195	1		chr19	14189418	14189446	389		chr16	1186071	1186100	1
chr17	12299523	12299551	24		chr12	14190617	14190645	16		chr12	1186129	1186158	4
chr12	12300695	12300723	97		chr10	14191981	14192009	1		chr12	1186164	1186193	1
chr4	12303402	12303430	17		chr18	14195018	14195046	2		chr9	1186294	1186323	4
chr9	12305407	12305435	1		chr20	14213539	14213567	4		chr16	1186388	1186417	4
chr9	12306609	12306637	16		chr6	14217805	14217833	1		chr9	1186953	1186982	18
chr19	12308699	12308727	1		chr20	14230366	14230394	5		chr18	1188563	1188592	1
chr10	12308730	12308758	48		chr12	14233694	14233722	2		chr18	1189038	1189067	1
chr2	12308919	12308947	78		chr3	14234540	14234568	31		chr16	1190117	1190146	3
chr6	12320438	12320466	24		chr5	14241980	14242008	1		chr16	1190152	1190181	13
chr1	12325556	12325584	142		chr16	14248227	14248255	2		chr12	1190507	1190536	3
chrX	12328168	12328196	15		chrY	14260724	14260752	27		chr2	1192174	1192203	3
chrX	12328202	12328230	1		chr20	14263314	14263342	3		chr2	1192209	1192238	1
chr19	12341682	12341710	28		chr20	14263348	14263376	15		chr3	1192854	1192883	14
chr8	12346025	12346053	1		chr8	14272203	14272231	305		chr7	1193389	1193418	7
chr11	12358374	12358402	46		chr9	14273090	14273118	15		chr4	1194135	1194164	1
chr5	12364307	12364335	29		chr18	14274453	14274481	7		chr9	1194353	1194382	5
chr9	12373772	12373800	14		chr5	14278190	14278218	1		chr18	1195925	1195954	1
chr4	12379015	12379043	146		chr8	14302573	14302601	8		chr7	1196979	1197008	4
chr5	12381479	12381507	82		chrY	14303402	14303430	7		chr7	1197014	1197043	2
chr1	12399814	12399842	6		chr11	14308440	14308468	1		chr16	1197041	1197070	2
chr12	12399837	12399865	26		chr8	14326323	14326351	31		chr16	1197208	1197237	10
chr19	12400353	12400381	10		chr4	14333033	14333061	3		chr4	1197344	1197373	1
chr1	12401175	12401203	96		chr3	14338716	14338744	367		chr20	1197884	1197913	8
chr16	12401417	12401445	3		chr5	14339971	14339999	6		chr20	1198697	1198726	1
chr20	12405695	12405723	74		chr6	14340604	14340632	5		chr8	1198854	1198883	2
chr11	12409386	12409414	100		chr21	14340842	14340870	65		chr6	1199132	1199161	1
chr6	12415968	12415996	36		chr21	14341257	14341285	2		chr20	1199275	1199304	25
chr4	12427988	12428016	4		chr19	14345925	14345953	1		chr2	1199507	1199536	1
chr3	12432991	12433019	52		chr18	14349788	14349816	2		chr2	1199542	1199571	18
chr11	12433730	12433758	86		chr11	14350074	14350102	85		chr3	1200176	1200205	2
chr9	12440934	12440962	4		chr7	14363114	14363142	1		chr7	1200285	1200314	2
chr18	12451254	12451282	83		chr7	14371385	14371413	13		chr17	1200372	1200401	1
chr6	12463649	12463677	72		chr16	14372285	14372313	56		chr18	1200582	1200611	35
chr10	12466824	12466852	137		chr4	14374725	14374753	7		chr10	1200843	1200872	2
chr7	12479319	12479347	44		chrY	14385377	14385405	1		chr6	1203635	1203664	3
chr1	12494818	12494846	1		chr6	14390816	14390844	1		chr10	1206376	1206405	1
chr18	12503637	12503665	4		chr19	14391818	14391846	1		chr12	1206572	1206601	2
chr20	12505326	12505354	3		chr1	14407172	14407200	7		chr6	1207120	1207149	1
chr7	12515491	12515519	4122		chr12	14408892	14408920	529		chr20	1208163	1208192	1
chr7	12528117	12528145	3		chr11	14413450	14413478	193		chr6	1209358	1209387	1
chr1	12537139	12537167	22		chr10	14430101	14430129	2		chr8	1209945	1209974	127
chr12	12543858	12543886	3		chr6	14435738	14435766	2		chr12	1210294	1210323	4
chr17	12544462	12544490	75		chr10	14436305	14436333	18		chr10	1210316	1210345	1
chr8	12546202	12546230	2		chr11	14451796	14451824	1		chr2	1210320	1210349	2
chr8	12548716	12548744	4		chr8	14460958	14460986	5		chr2	1210355	1210384	4
chr5	12549065	12549093	9		chr6	14482072	14482100	44		chr4	1210817	1210846	2
chr6	12551315	12551343	7		chr4	14485994	14486022	168		chr7	1211554	1211583	3
chr11	12559502	12559530	20		chr9	14487435	14487463	548		chr3	1212221	1212250	2
chr9	12560411	12560439	2		chr17	14490403	14490431	1		chr7	1212883	1212912	78
chr8	12568389	12568417	9		chr8	14491631	14491659	1		chr7	1213590	1213619	1
chr20	12578361	12578389	1		chr2	14493141	14493169	5		chr2	1214345	1214374	1
chr5	12590774	12590802	6		chr2	14493301	14493329	4		chr4	1214654	1214683	1
chr8	12593964	12593992	231		chr7	14499594	14499622	22		chr7	1216879	1216908	13
chr1	12608691	12608719	23		chr7	14499628	14499656	11		chr7	1216914	1216943	3
chr5	12609619	12609647	1		chr17	14502562	14502590	4		chr17	1220129	1220158	4
chr5	12614119	12614147	3		chr7	14503622	14503650	21		chr12	1220854	1220883	4
chr4	12614515	12614543	1		chr8	14508126	14508154	104		chr5	1221175	1221204	1
chr7	12616180	12616208	146		chr2	14509574	14509602	6		chr3	1221287	1221316	1
chr8	12622384	12622412	272		chr1	14511752	14511780	3		chr3	1222315	1222344	6
chr8	12638365	12638393	5		chr6	14523971	14523999	1		chr7	1222864	1222893	11
chr3	12641187	12641215	10		chr18	14530026	14530054	1		chr12	1223062	1223091	2
chr12	12659367	12659395	185		chr8	14534332	14534360	2		chr12	1223527	1223556	2
chr12	12671821	12671849	14		chr2	14538404	14538432	1		chr9	1223840	1223869	7
chrX	12672215	12672243	17		chr4	14542426	14542454	25		chr6	1224574	1224603	1
chr1	12673531	12673559	26		chr2	14546430	14546458	186		chr12	1225480	1225509	1
chr5	12680370	12680398	175		chr8	14548051	14548079	43		chr20	1226205	1226234	1
chr17	12696945	12696973	4		chr1	14550181	14550209	351		chr6	1226858	1226887	2
chr3	12704236	12704264	1		chr12	14554650	14554678	1		chr18	1227183	1227212	47
chr17	12705225	12705253	43		chr20	14560688	14560716	312		chr12	1227468	1227497	28
chr20	12707978	12708006	81		chr3	14574887	14574915	1		chr5	1227982	1228011	9
chr20	12708012	12708040	11		chr6	14577538	14577566	633		chr11	1228517	1228546	2
chr11	12710512	12710540	6		chr18	14584639	14584667	42		chr6	1228946	1228975	1
chr7	12715850	12715878	1		chr11	14592969	14592997	2		chr8	1229410	1229439	1
chr17	12717865	12717893	1		chr10	14594712	14594740	7		chr9	1229971	1230000	5
chr3	12734417	12734445	5		chr6	14604437	14604465	1		chr20	1230297	1230326	5
chr7	12741906	12741934	6		chr3	14610828	14610856	508		chr17	1230709	1230738	1
chr3	12743310	12743338	36		chr11	14621090	14621118	1		chr17	1230744	1230773	9
chr4	12751659	12751687	6		chr21	14632589	14632617	1		chr9	1231155	1231184	3
chr20	12753987	12754015	9		chrY	14634588	14634616	2		chr6	1231788	1231817	1
chr3	12756468	12756496	711		chr10	14640134	14640162	1		chr20	1231953	1231982	8
chr1	12764536	12764564	2		chrX	14641265	14641293	10		chr12	1232356	1232385	2
chr5	12776546	12776574	37		chr5	14654463	14654491	1		chr20	1234729	1234758	3
chr2	12780601	12780629	1		chrY	14671168	14671196	16		chr4	1235136	1235165	3
chr8	12832912	12832940	77		chrY	14671202	14671230	3		chr2	1236845	1236874	6
chr8	12834715	12834743	622		chr5	14675781	14675809	161		chr4	1237764	1237793	4
chr6	12848656	12848684	107		chr7	14693573	14693601	2		chr9	1237982	1238011	2
chr20	12856600	12856628	675		chr10	14693993	14694021	2		chr9	1238150	1238179	2
chrX	12856817	12856845	1		chr1	14694957	14694985	21		chr6	1239675	1239704	1
chr3	12859005	12859033	4		chr2	14701880	14701908	1		chr6	1239710	1239739	1
chr9	12860117	12860145	3		chr6	14703806	14703834	1		chr5	1240213	1240242	1
chr9	12867189	12867217	28		chr11	14704841	14704869	256		chr12	1241929	1241958	6
chr12	12874880	12874908	11		chr1	14713073	14713101	50		chr11	1242961	1242990	1
chr7	12875595	12875623	1		chr11	14716950	14716978	41		chr8	1242975	1243004	8
chr4	12875785	12875813	2		chr4	14717277	14717305	3		chr8	1243677	1243706	3
chr16	12876002	12876030	3		chr12	14722012	14722040	1		chr3	1243915	1243944	3
chrX	12882040	12882068	5		chr6	14736531	14736559	151		chr12	1244475	1244504	4
chr6	12898466	12898494	1		chr16	14755885	14755913	359		chr6	1244516	1244545	1
chr9	12899030	12899058	51		chr7	14758142	14758170	11		chr18	1244855	1244884	3
chr18	12901063	12901091	1		chr10	14776348	14776376	416		chr11	1245167	1245196	1
chr2	12903432	12903460	3		chr12	14779386	14779414	9		chr7	1245744	1245773	41
chr7	12922299	12922327	62		chr12	14779420	14779448	1		chr7	1245779	1245808	2
chr8	12926014	12926042	6		chr21	14797557	14797585	7		chr3	1246332	1246361	13
chr12	12929171	12929199	130		chr11	14801085	14801113	3		chr18	1246504	1246533	1
[truncated: 385,342+ more rows]

## Sheet: Figure 4
Fig. 4C)
	Scrambled gRNAs			Enhancer gRNAs
Biological replicate number	1	2	3	1	2	3
eRNA	1	1	1	0.42396	0.576791	0.763511
PCAT1	1	1	1	0.64344	0.788162	0.70943
PCAT2	1	1	1	0.429096	0.625131	0.872951
PRNCR1	1	1	1	0.610816	0.750227	0.776553
PVT1	1	1	1	0.713338	0.841281	0.859375
c-MYC	1	1	1	0.687567	0.809716	0.832383

## Sheet: Figure 5
Fig. 5C)
	Fold change over % Input of Beads
Biological replicate number	1	2	3
A	10.028	11.3978	2.30037
T	25.3825	42.2946	19.8243
PCAT1 promoter	22.5561	45.2988	36.3784
PSA promoter	53.2481	41.3651	55.771
NC1	3.36803	4.26956	2.52834
NC2	7.09983	5.43152	4.22221
Fig. 5E)
	Fold change over A
Biological replicate number	Only A	A+ siScrambled	A + siSPDEF	Only T	T+ siScrambled	T + siSPDEF
1	1	1.32342	1.33391	4.80856	3.94792	1.07779
2	1	1.18561	1.35634	4.25991	3.47948	0.939364
3	1	1.25121	1.28717	4.82004	4.20035	0.898631
4	1	0.924265	0.857182	2.5135	3.69225	0.798348
5	1	1.0563	1.01888	2.95626	4.79011	1.1294
6	1	0.906075	0.869183	2.56937	4.31675	1.03279
7	1	0.919603	0.757421	4.9129	3.98641	0.882172
8	1	0.998478	0.909146	5.54099	4.96244	1.09322
9	1	1.24359	0.901522	6.85918	5.57748	1.45713
Fig. 5F)
Biological replicate number	Only A	A + 3xFLAG	A+ SPDEF-3x FLAG	Only T	T + 3xFLAG	T+ SPDEF-3x FLAG
1	1	1.32576	37.0536	4.80856	1.95157	83.7308
2	1	1.33753	31.6354	4.25991	1.82654	70.6406
3	1	1.41318	30.773	4.82004	1.72131	68.2699
4	1	1.14209	22.8829	2.5135	2.35004	81.1316
5	1	1.20867	22.6277	2.95626	2.55564	81.5798
6	1	1.13995	21.381	2.56937	2.18752	69.5033
7	1	1.73673	18.698	4.9129	2.28701	74.7192
Fig. 5G)
Biological replicate number	100:0	80:20	60:40	40:60	20:80	0:100
1	1	0.716345	1.75283	1.6729	1.99675	2.22207
2	1	0.799058	1.57928	1.50549	1.96003	2.16791
3	1	0.738098	1.56762	1.60638	1.69281	1.89674
4	1	1.36695	1.81029	1.87608	2.9026	3.41157
5	1	1.68456	1.83147	2.00193	2.7821	3.53825
6	1	1.48467	1.70715	1.94723	2.45712	3.41004
7	1	1.72817	1.61979	2.01387	2.40384	3.202
8	1	1.79236	1.58697	2.03238	2.43933	3.29791
9	1	1.61826	1.47652	1.98751	2.41663	3.30351
Fig. 5H)
	0									50									150									250									350
Biological replicate number	1	2	3	4	5	6	7	8	10	1	2	3	4	5	6	7	8	10	1	2	3	4	5	6	7	8	10	1	2	3	4	5	6	7	8	10	1	2	3	4	5	6	7	8	10
A	1	1	1	1	1	1	1	1	1	0.986862	0.974189	0.949308	0.987603	0.979866	0.96881	0.965875	0.927082	0.956645	0.954505	0.945537	0.941912	0.789481	0.787519	0.781719	0.795641	0.806317	0.850447	0.912102	0.909842	0.918043	0.848941	0.871829	0.872435	0.878928	0.853384	0.858784	0.914177	0.918831	0.896863	0.825112	0.807331	0.814483	0.834617	0.803224	0.806951
T	1	1	1	1	1	1	1	1	1	0.965628	0.962944	0.937643	0.957747	0.935679	0.936108	0.926545	0.894488	0.897591	0.914509	0.925819	0.900046	0.86564	0.864904	0.856381	0.84724	0.845437	0.867111	0.776591	0.83031	0.820518	0.70278	0.724548	0.732282	0.738861	0.745037	0.760349	0.749453	0.784605	0.768234	0.656146	0.651934	0.669264	0.663814	0.659409	0.659262
Fig. 5I)
Biological replicate number	A	T
1	1	1.44105
2	1	1.24833

## Sheet: Figure 6
Fig.6F)
	Methanol												DHT
Biological replicate number	1	2	3	4	5	6	7	8	9	10	11	12	1	2	3	4	5	6	7	8	9	10	11	12
siScrambled	1	1	1	1	1	1	1	1	1	1	1	0.999967	2.80186	2.8231	2.90101	2.08782	2.20883	2.2216	5.70699	5.14484	2.89709	3.76516	2.55258	2.23543
siSPDEF	0.662888	0.729167	0.698651	0.531544	0.614318	0.587713	1.1128	0.927384	0.683461	0.58384	0.445325	0.353468	1.36758	1.36116	1.40244	0.975659	1.11549	1.09066	1.54945	1.20303	0.993754	1.00823	0.693678	0.596701

## Sheet: Supplementary Figure 2
Fig. S2B)
	Scrambled gRNAs		Enhancer gRNAs
Biological Replicates	1	2	1	2
Beads	1	1	1	1
dCas9-3x FLAG	0.658308	1.8276	5.04002	10.5079
Fig. S2C)
H3K9me3
Biological Replicates	1	2	3
Scrambled gRNAs	1	1	1
Enhancer gRNAs	1.60496	1.56236	1.48516
Fig. S2D)
H3K27Ac
Biological Replicates	1	2	3
Scrambled gRNAs	1	1	1
Enhancer gRNAs	0.211161	0.515785	0.408024
Fig. S2E)
	Scrambled gRNAs		Enhancer gRNAs
Biological Replicates	1	2	1	2
KLK2	1	1	0.902377	1.11643
KLK3	1	1	1.11201	1.35791
